# Supplementary material for: Two new species of frogs of the genus Pristimantis from Llanganates National Park in Ecuador with comments on the regional diversity of Ecuadorian Pristimantis (Anura, Craugastoridae)
Source: Zookeys. 2016 May 26;(593):139–62. doi: 10.3897/zookeys.593.8063 (PMC4926633; doi:10.3897/zookeys.593.8063)
Supplement: XML Treatment for Pristimantis yanezi [file zookeys.593.8063-treatment1.xml]

<!DOCTYPE tp:taxon-treatment
  PUBLIC "-//TaxonX//DTD Taxonomic Treatment Publishing DTD v0 20100105//EN" "tax-treatment-NSO.dtd">
<tp:taxon-treatment xmlns:tp="http://www.plazi.org/taxpub"><tp:treatment-meta><kwd-group><label>Taxon classification</label><kwd><named-content content-type="kingdom">Animalia</named-content></kwd><kwd><named-content content-type="order">Anura</named-content></kwd><kwd><named-content content-type="family">Craugastoridae</named-content></kwd></kwd-group><mixed-citation publication-type="journal"><person-group><name><surname>Navarrete</surname><given-names>María J.</given-names></name><name><surname>Venegas</surname><given-names>Pablo J.</given-names></name><name><surname>Ron</surname><given-names>Santiago R.</given-names></name></person-group><article-title>Two new species of frogs of the genus <italic><tp:taxon-name><tp:taxon-name-part taxon-name-part-type="genus">Pristimantis</tp:taxon-name-part></tp:taxon-name></italic> from Llanganates National Park in Ecuador with comments on the regional diversity of Ecuadorian <italic><tp:taxon-name><tp:taxon-name-part taxon-name-part-type="genus">Pristimantis</tp:taxon-name-part></tp:taxon-name></italic> (<tp:taxon-name><tp:taxon-name-part taxon-name-part-type="order">Anura</tp:taxon-name-part></tp:taxon-name>, <tp:taxon-name><tp:taxon-name-part taxon-name-part-type="family">Craugastoridae</tp:taxon-name-part></tp:taxon-name>)</article-title><source>Zookeys</source><day>26</day><month>5</month><year>2016</year><volume>2016</volume><issue>593</issue><fpage>139</fpage><lpage>162</lpage><pub-id pub-id-type="doi">10.3897/zookeys.593.8063</pub-id></mixed-citation></tp:treatment-meta><tp:nomenclature><tp:taxon-name>
              <tp:taxon-name-part taxon-name-part-type="genus">Pristimantis</tp:taxon-name-part>
              <tp:taxon-name-part taxon-name-part-type="species">yanezi</tp:taxon-name-part>
              <object-id xmlns:xlink="http://www.w3.org/1999/xlink" content-type="zoobank" xlink:type="simple">http://zoobank.org/C9B3FBF2-B1E3-4C44-B87E-CBF83349BDCA</object-id>
            </tp:taxon-name><tp:taxon-status xmlns:xlink="http://www.w3.org/1999/xlink" xlink:type="simple">sp. n.</tp:taxon-status></tp:nomenclature><tp:treatment-sec sec-type="common name"><title>Common name.</title><p>English: Yánez Rain Frog. Spanish: Cutín de Yánez.</p></tp:treatment-sec><tp:treatment-sec sec-type="material"><title>Holotype</title><p>
              <named-content xmlns:xlink="http://www.w3.org/1999/xlink" content-type="dwc:institutional_code" xlink:type="simple">QCAZ</named-content> 46259 (field no. SC-PUCE 29819; Figs <xref ref-type="fig" rid="F2">2A–B</xref>, <xref ref-type="fig" rid="F3">3A–B</xref>, <xref ref-type="fig" rid="F4">4A–B</xref>), adult male from Ecuador, Provincia Napo, Cantón Tena, on the road from Salcedo to Tena (<named-content xmlns:xlink="http://www.w3.org/1999/xlink" content-type="dwc:verbatimCoordinates" xlink:type="simple"><named-content content-type="geo-json" specific-use="{&#34;type&#34;:&#34;Point&#34;,&#34;coordinates&#34;:[-78.1883,-1.009]}" xlink:type="simple">1.0090°S, 78.1883°W</named-content></named-content>), 2095 m, collected by Elicio E. Tapia and Fernando Núñez on 17 November 2009.</p></tp:treatment-sec><tp:treatment-sec sec-type="material"><title>Paratopotypes</title><p>
              <bold>(2 specimens).</bold> <named-content xmlns:xlink="http://www.w3.org/1999/xlink" content-type="dwc:institutional_code" xlink:type="simple">QCAZ</named-content> 46257 adult female, 46258 adult male, collected with the holotype.</p></tp:treatment-sec><tp:treatment-sec sec-type="material"><title>Paratype</title><p>
              <bold>(1 specimen).</bold> <named-content xmlns:xlink="http://www.w3.org/1999/xlink" content-type="dwc:institutional_code" xlink:type="simple">QCAZ</named-content> 45964 adult male from Ecuador, Provincia Pastaza, Cantón Santa Clara, Communal Reserve Ankaku (<named-content xmlns:xlink="http://www.w3.org/1999/xlink" content-type="dwc:verbatimCoordinates" xlink:type="simple"><named-content content-type="geo-json" specific-use="{&#34;type&#34;:&#34;Point&#34;,&#34;coordinates&#34;:[-78.0779,-1.2792]}" xlink:type="simple">1.2792° S, 78.0779° W</named-content></named-content>), 2280 m, collected by Elicio E. Tapia on 24 October 2009.</p></tp:treatment-sec><tp:treatment-sec sec-type="diagnosis"><title>Diagnosis.</title><p>The new species is assigned to the genus <italic><tp:taxon-name><tp:taxon-name-part taxon-name-part-type="genus">Pristimantis</tp:taxon-name-part></tp:taxon-name></italic>. Although morphological synapomorphies are unknown for <italic><tp:taxon-name><tp:taxon-name-part taxon-name-part-type="genus">Pristimantis</tp:taxon-name-part></tp:taxon-name></italic>, the new species has the characteristic morphology of most <italic><tp:taxon-name><tp:taxon-name-part taxon-name-part-type="genus">Pristimantis</tp:taxon-name-part></tp:taxon-name></italic> including T-shaped terminal phalanges, toes without membranes, and Toe V longer than Toe III. <italic><tp:taxon-name><tp:taxon-name-part taxon-name-part-type="genus">Pristimantis</tp:taxon-name-part> <tp:taxon-name-part taxon-name-part-type="species">yanezi</tp:taxon-name-part></tp:taxon-name></italic> is characterized by the following combination of characters: (1) Skin on dorsum smooth in the anterior half and shagreen or tuberculate in the posterior half, skin on venter areolate to weakly areolate; discoidal fold absent; dorsolateral folds absent; (2) tympanic membrane and tympanic annulus present, its upper and posterior margin covered by supratympanic fold; (3) snout short, rounded in dorsal and lateral view; (4) upper eyelid with one distinct conical tubercle surrounded by some low indistinct rounded tubercles; <abbrev xmlns:xlink="http://www.w3.org/1999/xlink" xlink:title="upper eyelid width, length of the visible eye along the outer edge of eyelid" xlink:type="simple">EW</abbrev> 92% of <abbrev xmlns:xlink="http://www.w3.org/1999/xlink" xlink:title="interorbital distance, distance between the medial edge of the orbits" xlink:type="simple">IOD</abbrev>; cranial crests absent; (5) dentigerous processes of vomers prominent, oblique, moderately separated, posteromedial to choanae; (6) vocals slits and nuptial pads absent; (7) Finger I shorter than Finger II; discs of digits expanded, truncate; (8) fingers without lateral fringes; (9) ulnar and carpal tubercles present, low and rounded; (10) heel bearing one low conical tubercle surrounded or not by few lower rounded tubercles; inner tarsal fold present, short; (11) inner metatarsal tubercle elliptical, prominent, 3X as large as outer metatarsal tubercle; outer metatarsal tubercle small, ovoid; low, numerous distinct supernumerary plantar tubercles; (12) toes without lateral fringes; basal toe webbing absent; Toe V slightly longer than Toe III (disc on Toe III reaches the middle of the penultimate subarticular tubercle on Toe IV, disc on Toe V does not reach the subarticular tubercle on Toe IV); toe discs about as large as those on fingers; (13) in life, dorsum yellowish brown to dark brown with scattered pale brown or orange blotches and black flecks, bearing a faint middorsal hourglass-shaped band; head bearing a dark brown interorbital bar and sides of head brown with darker vertical labial bars; flanks dark brown or olive brown with distinct dark brown to black flecks and diffuse dark brown diagonal stripes; groins cream or brownish <!--PageBreak-->cream; venter light cream to dirty cream with dark brown flecks and with or without dark brown mottling on the throat; iris reddish coppery; (14) <abbrev xmlns:xlink="http://www.w3.org/1999/xlink" xlink:title="snout–vent length" xlink:type="simple">SVL</abbrev> in adult female 36.9 mm (<italic>n</italic> = 1), in adult males 23.7–29.8 mm (<italic>n</italic> = 3).</p></tp:treatment-sec><tp:treatment-sec sec-type="comparisons"><title>Comparison with other species.</title><p>In this section, coloration refers to live individuals unless otherwise noted. <italic><tp:taxon-name><tp:taxon-name-part taxon-name-part-type="genus">Pristimantis</tp:taxon-name-part> <tp:taxon-name-part taxon-name-part-type="species">yanezi</tp:taxon-name-part></tp:taxon-name></italic> is similar to congeneric species characterized by a spiny appearance (i.e. presence of conical tubercles on dorsum, eyelids, heels and outer edge of tarsus). It differs from these species and from other <italic><tp:taxon-name><tp:taxon-name-part taxon-name-part-type="genus">Pristimantis</tp:taxon-name-part></tp:taxon-name></italic> by the combination of the following characters: iris reddish coopery, dorsum yellowish brown to brown bearing scattered pale brown to orange blotches; skin on flanks shagreen with small scattered tubercles and bearing distinctive brown to black flecks; upper eyelid, heel and outer edge of tarsus with small conical tubercles; venter and throat cream to dirty cream covered by brown flecks or brown mottling; groins cream or brownish cream; posterior surfaces of thighs and concealed surfaces of shanks brown or olive brown. Adult males of <italic><tp:taxon-name><tp:taxon-name-part taxon-name-part-type="genus">Pristimantis</tp:taxon-name-part> <tp:taxon-name-part taxon-name-part-type="species">yanezi</tp:taxon-name-part></tp:taxon-name></italic> can be distinguished from <italic><tp:taxon-name><tp:taxon-name-part taxon-name-part-type="genus">Pristimantis</tp:taxon-name-part> <tp:taxon-name-part taxon-name-part-type="species">chloronotus</tp:taxon-name-part></tp:taxon-name></italic> (<xref ref-type="bibr" rid="B11">Lynch 1969</xref>), <italic><tp:taxon-name><tp:taxon-name-part taxon-name-part-type="genus">Pristimantis</tp:taxon-name-part> <tp:taxon-name-part taxon-name-part-type="species">colonensis</tp:taxon-name-part></tp:taxon-name></italic> (<xref ref-type="bibr" rid="B16">Mueses-Cisneros 2007</xref>), <italic><tp:taxon-name><tp:taxon-name-part taxon-name-part-type="genus">Pristimantis</tp:taxon-name-part> <tp:taxon-name-part taxon-name-part-type="species">crucifer</tp:taxon-name-part></tp:taxon-name></italic> (<xref ref-type="bibr" rid="B2">Boulenger 1899</xref>), <italic><tp:taxon-name><tp:taxon-name-part taxon-name-part-type="genus">Pristimantis</tp:taxon-name-part> <tp:taxon-name-part taxon-name-part-type="species">eriphus</tp:taxon-name-part></tp:taxon-name></italic> (<xref ref-type="bibr" rid="B13">Lynch and Duellman 1980</xref>), <italic><tp:taxon-name><tp:taxon-name-part taxon-name-part-type="genus">Pristimantis</tp:taxon-name-part> <tp:taxon-name-part taxon-name-part-type="species">galdi</tp:taxon-name-part></tp:taxon-name></italic> (<xref ref-type="bibr" rid="B10">Jiménez de la Espada 1870</xref>), <italic><tp:taxon-name><tp:taxon-name-part taxon-name-part-type="genus">Pristimantis</tp:taxon-name-part> <tp:taxon-name-part taxon-name-part-type="species">inusitatus</tp:taxon-name-part></tp:taxon-name></italic> (<xref ref-type="bibr" rid="B13">Lynch and Duellman 1980</xref>), <italic><tp:taxon-name><tp:taxon-name-part taxon-name-part-type="genus">Pristimantis</tp:taxon-name-part> <tp:taxon-name-part taxon-name-part-type="species">llanganati</tp:taxon-name-part></tp:taxon-name></italic> sp. n., <italic><tp:taxon-name><tp:taxon-name-part taxon-name-part-type="genus">Pristimantis</tp:taxon-name-part> <tp:taxon-name-part taxon-name-part-type="species">mutabilis</tp:taxon-name-part></tp:taxon-name></italic> Guayasamin, Krynak, Krynak, Culebras, and Hutter 2015, <italic><tp:taxon-name><tp:taxon-name-part taxon-name-part-type="genus">Pristimantis</tp:taxon-name-part> <tp:taxon-name-part taxon-name-part-type="species">rufoviridis</tp:taxon-name-part></tp:taxon-name></italic> Valencia, Yánez-Muñoz, Betancourt-Yépez, Terán-Valdez, and Guayasamin 2011, <italic><tp:taxon-name><tp:taxon-name-part taxon-name-part-type="genus">Pristimantis</tp:taxon-name-part> <tp:taxon-name-part taxon-name-part-type="species">roni</tp:taxon-name-part></tp:taxon-name></italic> Yánez-Muñoz, Bejarano-Muñoz, Brito M., and Batallas 2014, and <italic><tp:taxon-name><tp:taxon-name-part taxon-name-part-type="genus">Pristimantis</tp:taxon-name-part> <tp:taxon-name-part taxon-name-part-type="species">verecundus</tp:taxon-name-part></tp:taxon-name></italic> (<xref ref-type="bibr" rid="B12">Lynch and Burrowes 1990</xref>) in lacking vocal slits. <italic><tp:taxon-name><tp:taxon-name-part taxon-name-part-type="genus">Pristimantis</tp:taxon-name-part> <tp:taxon-name-part taxon-name-part-type="species">bellae</tp:taxon-name-part></tp:taxon-name></italic> <xref ref-type="bibr" rid="B22">Reyes-Puig and Yánez-Muñoz 2012</xref>, <italic><tp:taxon-name><tp:taxon-name-part taxon-name-part-type="genus">Pristimantis</tp:taxon-name-part> <tp:taxon-name-part taxon-name-part-type="species">colonensis</tp:taxon-name-part></tp:taxon-name></italic>, <italic><tp:taxon-name><tp:taxon-name-part taxon-name-part-type="genus">Pristimantis</tp:taxon-name-part> <tp:taxon-name-part taxon-name-part-type="species">inusitatus</tp:taxon-name-part></tp:taxon-name></italic>, <italic><tp:taxon-name><tp:taxon-name-part taxon-name-part-type="genus">Pristimantis</tp:taxon-name-part> <tp:taxon-name-part taxon-name-part-type="species">roni</tp:taxon-name-part></tp:taxon-name></italic>, and <italic><tp:taxon-name><tp:taxon-name-part taxon-name-part-type="genus">Pristimantis</tp:taxon-name-part> <tp:taxon-name-part taxon-name-part-type="species">rufoviridis</tp:taxon-name-part></tp:taxon-name></italic> also differ from <italic><tp:taxon-name><tp:taxon-name-part taxon-name-part-type="genus">Pristimantis</tp:taxon-name-part> <tp:taxon-name-part taxon-name-part-type="species">yanezi</tp:taxon-name-part></tp:taxon-name></italic> by having a prominent conical tubercle on the eyelids and heels (conical tubercle is small in <italic><tp:taxon-name><tp:taxon-name-part taxon-name-part-type="genus">Pristimantis</tp:taxon-name-part> <tp:taxon-name-part taxon-name-part-type="species">yanezi</tp:taxon-name-part></tp:taxon-name></italic>; Fig. <xref ref-type="fig" rid="F1">1</xref>). Furthermore, <italic><tp:taxon-name><tp:taxon-name-part taxon-name-part-type="genus">Pristimantis</tp:taxon-name-part> <tp:taxon-name-part taxon-name-part-type="species">bellae</tp:taxon-name-part></tp:taxon-name></italic> has the groins, anterior and posterior surfaces of thighs, and concealed surfaces of shanks black with white spots or blotches (groins are cream or brownish cream and posterior surfaces of thighs and concealed surfaces of shanks are brown or olive brown with scattered faint cream flecks in <italic><tp:taxon-name><tp:taxon-name-part taxon-name-part-type="genus">Pristimantis</tp:taxon-name-part> <tp:taxon-name-part taxon-name-part-type="species">yanezi</tp:taxon-name-part></tp:taxon-name></italic>). <italic><tp:taxon-name><tp:taxon-name-part taxon-name-part-type="genus">Pristimantis</tp:taxon-name-part> <tp:taxon-name-part taxon-name-part-type="species">colonensis</tp:taxon-name-part></tp:taxon-name></italic> further differs from <italic><tp:taxon-name><tp:taxon-name-part taxon-name-part-type="genus">Pristimantis</tp:taxon-name-part> <tp:taxon-name-part taxon-name-part-type="species">yanezi</tp:taxon-name-part></tp:taxon-name></italic> in having narrow white diagonal stripes on flanks (flanks with faint dark brown diagonal stripes in <italic><tp:taxon-name><tp:taxon-name-part taxon-name-part-type="genus">Pristimantis</tp:taxon-name-part> <tp:taxon-name-part taxon-name-part-type="species">yanezi</tp:taxon-name-part></tp:taxon-name></italic>; Fig. <xref ref-type="fig" rid="F1">1</xref>). In dorsal view, <italic><tp:taxon-name><tp:taxon-name-part taxon-name-part-type="genus">Pristimantis</tp:taxon-name-part> <tp:taxon-name-part taxon-name-part-type="species">inusitatus</tp:taxon-name-part></tp:taxon-name></italic> has the snout subacuminate with a pointed tip, while in <italic><tp:taxon-name><tp:taxon-name-part taxon-name-part-type="genus">Pristimantis</tp:taxon-name-part> <tp:taxon-name-part taxon-name-part-type="species">galdi</tp:taxon-name-part></tp:taxon-name></italic> and <italic><tp:taxon-name><tp:taxon-name-part taxon-name-part-type="genus">Pristimantis</tp:taxon-name-part> <tp:taxon-name-part taxon-name-part-type="species">rufoviridis</tp:taxon-name-part></tp:taxon-name></italic> the snout is acuminate (snout is rounded in <italic><tp:taxon-name><tp:taxon-name-part taxon-name-part-type="genus">Pristimantis</tp:taxon-name-part> <tp:taxon-name-part taxon-name-part-type="species">yanezi</tp:taxon-name-part></tp:taxon-name></italic>). <italic><tp:taxon-name><tp:taxon-name-part taxon-name-part-type="genus">Pristimantis</tp:taxon-name-part> <tp:taxon-name-part taxon-name-part-type="species">roni</tp:taxon-name-part></tp:taxon-name></italic> has lateral fringes on fingers and toes (absent in <italic><tp:taxon-name><tp:taxon-name-part taxon-name-part-type="genus">Pristimantis</tp:taxon-name-part> <tp:taxon-name-part taxon-name-part-type="species">yanezi</tp:taxon-name-part></tp:taxon-name></italic>). <italic><tp:taxon-name><tp:taxon-name-part taxon-name-part-type="genus">Pristimantis</tp:taxon-name-part> <tp:taxon-name-part taxon-name-part-type="species">chloronotus</tp:taxon-name-part></tp:taxon-name></italic>, <italic><tp:taxon-name><tp:taxon-name-part taxon-name-part-type="genus">Pristimantis</tp:taxon-name-part> <tp:taxon-name-part taxon-name-part-type="species">eriphus</tp:taxon-name-part></tp:taxon-name></italic>, and <italic><tp:taxon-name><tp:taxon-name-part taxon-name-part-type="genus">Pristimantis</tp:taxon-name-part> <tp:taxon-name-part taxon-name-part-type="species">llanganati</tp:taxon-name-part></tp:taxon-name></italic> sp. n. can be easily distinguished from <italic><tp:taxon-name><tp:taxon-name-part taxon-name-part-type="genus">Pristimantis</tp:taxon-name-part> <tp:taxon-name-part taxon-name-part-type="species">yanezi</tp:taxon-name-part></tp:taxon-name></italic> by having flanks with clear and dark diagonal bars (flanks without bars in <italic><tp:taxon-name><tp:taxon-name-part taxon-name-part-type="genus">Pristimantis</tp:taxon-name-part> <tp:taxon-name-part taxon-name-part-type="species">yanezi</tp:taxon-name-part></tp:taxon-name></italic>). Additionally, <italic><tp:taxon-name><tp:taxon-name-part taxon-name-part-type="genus">Pristimantis</tp:taxon-name-part> <tp:taxon-name-part taxon-name-part-type="species">chloronotus</tp:taxon-name-part></tp:taxon-name></italic> has a pair of sinuous paravertebral folds (absent in <italic><tp:taxon-name><tp:taxon-name-part taxon-name-part-type="genus">Pristimantis</tp:taxon-name-part> <tp:taxon-name-part taxon-name-part-type="species">yanezi</tp:taxon-name-part></tp:taxon-name></italic>). Furthermore, <italic><tp:taxon-name><tp:taxon-name-part taxon-name-part-type="genus">Pristimantis</tp:taxon-name-part> <tp:taxon-name-part taxon-name-part-type="species">eriphus</tp:taxon-name-part></tp:taxon-name></italic> has the dorsum covered by many minute conical tubercles (dorsum smooth to shagreen in <italic><tp:taxon-name><tp:taxon-name-part taxon-name-part-type="genus">Pristimantis</tp:taxon-name-part> <tp:taxon-name-part taxon-name-part-type="species">yanezi</tp:taxon-name-part></tp:taxon-name></italic>). <italic><tp:taxon-name><tp:taxon-name-part taxon-name-part-type="genus">Pristimantis</tp:taxon-name-part> <tp:taxon-name-part taxon-name-part-type="species">incanus</tp:taxon-name-part></tp:taxon-name></italic> (<xref ref-type="bibr" rid="B13">Lynch and Duellman 1980</xref>) can be easily distinguished from <italic><tp:taxon-name><tp:taxon-name-part taxon-name-part-type="genus">Pristimantis</tp:taxon-name-part> <tp:taxon-name-part taxon-name-part-type="species">yanezi</tp:taxon-name-part></tp:taxon-name></italic> by having groins yellow to light green or red (reddish brown in ethanol) with contrasting light or dark marks (groins are cream to tan cream without contrasting marks in <italic><tp:taxon-name><tp:taxon-name-part taxon-name-part-type="genus">Pristimantis</tp:taxon-name-part> <tp:taxon-name-part taxon-name-part-type="species">yanezi</tp:taxon-name-part></tp:taxon-name></italic>). <italic><tp:taxon-name><tp:taxon-name-part taxon-name-part-type="genus">Pristimantis</tp:taxon-name-part> <tp:taxon-name-part taxon-name-part-type="species">crucifer</tp:taxon-name-part></tp:taxon-name></italic> and <italic><tp:taxon-name><tp:taxon-name-part taxon-name-part-type="genus">Pristimantis</tp:taxon-name-part> <tp:taxon-name-part taxon-name-part-type="species">katoptroides</tp:taxon-name-part></tp:taxon-name></italic> (Flores, 1988) differ from <italic><tp:taxon-name><tp:taxon-name-part taxon-name-part-type="genus">Pristimantis</tp:taxon-name-part> <tp:taxon-name-part taxon-name-part-type="species">yanezi</tp:taxon-name-part></tp:taxon-name></italic> by having blue groins (cream or brownish cream in the new species). Both species also differ in iris coloration: red in <italic><tp:taxon-name><tp:taxon-name-part taxon-name-part-type="genus">Pristimantis</tp:taxon-name-part> <tp:taxon-name-part taxon-name-part-type="species">crucifer</tp:taxon-name-part></tp:taxon-name></italic> and cream <!--PageBreak-->with black reticulations in <italic><tp:taxon-name><tp:taxon-name-part taxon-name-part-type="genus">Pristimantis</tp:taxon-name-part> <tp:taxon-name-part taxon-name-part-type="species">katoptroides</tp:taxon-name-part></tp:taxon-name></italic> (iris reddish coopery in <italic><tp:taxon-name><tp:taxon-name-part taxon-name-part-type="genus">Pristimantis</tp:taxon-name-part> <tp:taxon-name-part taxon-name-part-type="species">yanezi</tp:taxon-name-part></tp:taxon-name></italic>). Finally, <italic><tp:taxon-name><tp:taxon-name-part taxon-name-part-type="genus">Pristimantis</tp:taxon-name-part> <tp:taxon-name-part taxon-name-part-type="species">yanezi</tp:taxon-name-part></tp:taxon-name></italic> differs from <italic><tp:taxon-name><tp:taxon-name-part taxon-name-part-type="genus">Pristimantis</tp:taxon-name-part> <tp:taxon-name-part taxon-name-part-type="species">mutabilis</tp:taxon-name-part></tp:taxon-name></italic> and <italic><tp:taxon-name><tp:taxon-name-part taxon-name-part-type="genus">Pristimantis</tp:taxon-name-part> <tp:taxon-name-part taxon-name-part-type="species">verecundus</tp:taxon-name-part></tp:taxon-name></italic> in lacking dorsolateral folds and red coloration in the groins.</p><fig id="F1" position="float" orientation="portrait"><label>Figure 1.</label><caption><p>Coloration in life of new species and similar congeners. <bold>A</bold> <italic><tp:taxon-name><tp:taxon-name-part taxon-name-part-type="genus">Pristimantis</tp:taxon-name-part> <tp:taxon-name-part taxon-name-part-type="species">llanganati</tp:taxon-name-part></tp:taxon-name></italic> sp. n., <named-content xmlns:xlink="http://www.w3.org/1999/xlink" content-type="dwc:institutional_code" xlink:type="simple">QCAZ</named-content> 46227, adult male, <abbrev xmlns:xlink="http://www.w3.org/1999/xlink" xlink:title="snout–vent length" xlink:type="simple">SVL</abbrev> = 24.0 mm <bold>B</bold> <italic><tp:taxon-name><tp:taxon-name-part taxon-name-part-type="genus">Pristimantis</tp:taxon-name-part> <tp:taxon-name-part taxon-name-part-type="species">roni</tp:taxon-name-part></tp:taxon-name></italic>, <named-content xmlns:xlink="http://www.w3.org/1999/xlink" content-type="dwc:institutional_code" xlink:type="simple">QCAZ</named-content> 58928, adult male, <abbrev xmlns:xlink="http://www.w3.org/1999/xlink" xlink:title="snout–vent length" xlink:type="simple">SVL</abbrev> = 27.5 mm <bold>C</bold> <italic><tp:taxon-name><tp:taxon-name-part taxon-name-part-type="genus">Pristimantis</tp:taxon-name-part> <tp:taxon-name-part taxon-name-part-type="species">bellae</tp:taxon-name-part></tp:taxon-name></italic>, <named-content xmlns:xlink="http://www.w3.org/1999/xlink" content-type="dwc:institutional_code" xlink:type="simple">QCAZ</named-content> 46253, adult male, <abbrev xmlns:xlink="http://www.w3.org/1999/xlink" xlink:title="snout–vent length" xlink:type="simple">SVL</abbrev> = 22.0 mm <bold>D</bold> <italic><tp:taxon-name><tp:taxon-name-part taxon-name-part-type="genus">Pristimantis</tp:taxon-name-part> <tp:taxon-name-part taxon-name-part-type="species">yanezi</tp:taxon-name-part></tp:taxon-name></italic> sp. n., <named-content xmlns:xlink="http://www.w3.org/1999/xlink" content-type="dwc:institutional_code" xlink:type="simple">QCAZ</named-content> 45964, adult male, <abbrev xmlns:xlink="http://www.w3.org/1999/xlink" xlink:title="snout–vent length" xlink:type="simple">SVL</abbrev> = 27.8 mm <bold>E</bold> <italic><tp:taxon-name><tp:taxon-name-part taxon-name-part-type="genus">Pristimantis</tp:taxon-name-part> <tp:taxon-name-part taxon-name-part-type="species">inusitatus</tp:taxon-name-part></tp:taxon-name></italic>, <named-content xmlns:xlink="http://www.w3.org/1999/xlink" content-type="dwc:institutional_code" xlink:type="simple">QCAZ</named-content> 40107, <abbrev xmlns:xlink="http://www.w3.org/1999/xlink" xlink:title="snout–vent length" xlink:type="simple">SVL</abbrev> = no voucher available <bold>F</bold> <italic><tp:taxon-name><tp:taxon-name-part taxon-name-part-type="genus">Pristimantis</tp:taxon-name-part> <tp:taxon-name-part taxon-name-part-type="species">crucifer</tp:taxon-name-part></tp:taxon-name></italic>, <named-content xmlns:xlink="http://www.w3.org/1999/xlink" content-type="dwc:institutional_code" xlink:type="simple">QCAZ</named-content> 56765, adult female, <abbrev xmlns:xlink="http://www.w3.org/1999/xlink" xlink:title="snout–vent length" xlink:type="simple">SVL</abbrev> = 25.6 mm <bold>G</bold> <italic><tp:taxon-name><tp:taxon-name-part taxon-name-part-type="genus">Pristimantis</tp:taxon-name-part> <tp:taxon-name-part taxon-name-part-type="species">colonensis</tp:taxon-name-part></tp:taxon-name></italic>, <named-content xmlns:xlink="http://www.w3.org/1999/xlink" content-type="dwc:institutional_code" xlink:type="simple">QCAZ</named-content> 53318, adult female, <abbrev xmlns:xlink="http://www.w3.org/1999/xlink" xlink:title="snout–vent length" xlink:type="simple">SVL</abbrev> = 28.8 mm <bold>H</bold> <italic><tp:taxon-name><tp:taxon-name-part taxon-name-part-type="genus">Pristimantis</tp:taxon-name-part> <tp:taxon-name-part taxon-name-part-type="species">katoptroides</tp:taxon-name-part></tp:taxon-name></italic>, <named-content xmlns:xlink="http://www.w3.org/1999/xlink" content-type="dwc:institutional_code" xlink:type="simple">QCAZ</named-content> 58896, adult male, <abbrev xmlns:xlink="http://www.w3.org/1999/xlink" xlink:title="snout–vent length" xlink:type="simple">SVL</abbrev> = 18.9 mm <bold>I</bold> <italic><tp:taxon-name><tp:taxon-name-part taxon-name-part-type="genus">Pristimantis</tp:taxon-name-part> <tp:taxon-name-part taxon-name-part-type="species">eriphus</tp:taxon-name-part></tp:taxon-name></italic>, <named-content xmlns:xlink="http://www.w3.org/1999/xlink" content-type="dwc:institutional_code" xlink:type="simple">QCAZ</named-content> 58603, adult male, <abbrev xmlns:xlink="http://www.w3.org/1999/xlink" xlink:title="snout–vent length" xlink:type="simple">SVL</abbrev> = 23.2 mm. Pictures are not scaled.</p></caption><graphic xmlns:xlink="http://www.w3.org/1999/xlink" xlink:href="zookeys-593-139-g001.jpg" position="float" orientation="portrait" xlink:type="simple" id="oo_90077.jpg"/></fig></tp:treatment-sec><tp:treatment-sec sec-type="description"><title>Description of the holotype.</title><p>Adult male. Measurements (in mm): <abbrev xmlns:xlink="http://www.w3.org/1999/xlink" xlink:title="snout–vent length" xlink:type="simple">SVL</abbrev> 29.8; tibia length 17.0; foot length 14.8; head length 8.6; head width 11.5; eye diameter 3.7; tympanum diameter 1.1; interorbital distance 3.4; upper eyelid width 3.1; internarial distance 2.7; eye–nostril distance 3.3; tympanum–eye distance 1.5. Head wider than long, wide as body; head width 39% of <abbrev xmlns:xlink="http://www.w3.org/1999/xlink" xlink:title="snout–vent length" xlink:type="simple">SVL</abbrev>; head length 29% of <abbrev xmlns:xlink="http://www.w3.org/1999/xlink" xlink:title="snout–vent length" xlink:type="simple">SVL</abbrev>; snout rounded in dorsal view and in profile; eye–nostril distance 87% of eye diameter; nostrils narrow, higher than long, directed dorsolaterally; canthus rostralis distinct in lateral view, curved in dorsal view; loreal region concave; lips rounded; upper eyelid bearing one small but distinct conical tubercle surrounded by few indistinct smaller tubercles; upper eyelid width 92% of <abbrev xmlns:xlink="http://www.w3.org/1999/xlink" xlink:title="interorbital distance, distance between the medial edge of the orbits" xlink:type="simple">IOD</abbrev>; tympanic annulus distinct, with upper and posterior margins covered by supratympanic fold; tympanic membrane present, distinct; tympanum diameter 30% of eye diameter, tympanum–eye distance 134% of tympanum diameter; one <!--PageBreak-->enlarged conical postrictal tubercle surrounded by indistinct low tubercles. Choanae large, semicircular, not concealed by palatal shelf of maxilla; dentigerous processes of vomers prominent, oblique, moderately separated, positioned posteromedial to choanae; each vomer bearing several indistinct teeth; vocal slits absent; tongue two times wider than long, notched behind, free posteriorly along one third of its length.</p><p>Skin on dorsum smooth in the anterior half and shagreen in the posterior half; dorsolateral folds absent; skin on flanks with scattered tubercles; skin on throat, chest and belly weakly areolate, ventral surfaces of thighs areolate; discoidal fold absent; cloacal sheath short; skin in upper cloacal region shagreen, wrinkled ventrally, with several tubercles below the cloacal sheath. Ulnar tubercles present, indistinct; nuptial pads absent; palmar tubercles low, outer palmar tubercle bifid, approximately twice size of ovoid thenar tubercle; subarticular tubercles low, well defined, round in ventral and lateral view; supernumerary tubercles at base of fingers present, distinct; fingers lacking lateral fringes; Finger I shorter than Finger II; disc on Finger I rounded and on Finger II expanded, disc on Finger III and Finger IV broadly expanded and truncate; pads on fingers well defined, surrounded by circumferential grooves on all fingers (Fig. <xref ref-type="fig" rid="F2">2</xref>).</p><fig id="F2" position="float" orientation="portrait"><label>Figure 2.</label><caption><p>Palmar and plantar surfaces of the new species. Photos of hand (<bold>A</bold>) and foot (<bold>B</bold>) of <italic><tp:taxon-name><tp:taxon-name-part taxon-name-part-type="genus">Pristimantis</tp:taxon-name-part> <tp:taxon-name-part taxon-name-part-type="species">yanezi</tp:taxon-name-part></tp:taxon-name></italic> sp. n., <named-content xmlns:xlink="http://www.w3.org/1999/xlink" content-type="dwc:institutional_code" xlink:type="simple">QCAZ</named-content> 46259 (holotype), adult male, <abbrev xmlns:xlink="http://www.w3.org/1999/xlink" xlink:type="simple"><def><p>Hand Length </p></def>(HL)</abbrev> = 11.4 mm, <abbrev xmlns:xlink="http://www.w3.org/1999/xlink" xlink:type="simple"><def><p>Foot Length </p></def>(FL)</abbrev> = 14.8; hand (<bold>C</bold>) and foot (<bold>D</bold>) of <italic><tp:taxon-name><tp:taxon-name-part taxon-name-part-type="genus">Pristimantis</tp:taxon-name-part> <tp:taxon-name-part taxon-name-part-type="species">llanganati</tp:taxon-name-part></tp:taxon-name></italic> sp. n., <named-content xmlns:xlink="http://www.w3.org/1999/xlink" content-type="dwc:institutional_code" xlink:type="simple">QCAZ</named-content> 46140 (holotype), adult male, <abbrev xmlns:xlink="http://www.w3.org/1999/xlink" xlink:title="Hand Length" xlink:type="simple">HL</abbrev> = 10.2 mm, <abbrev xmlns:xlink="http://www.w3.org/1999/xlink" xlink:title="Foot Length" xlink:type="simple">FL</abbrev> = 22.8 mm.</p></caption><graphic xmlns:xlink="http://www.w3.org/1999/xlink" xlink:href="zookeys-593-139-g002.jpg" position="float" orientation="portrait" xlink:type="simple" id="oo_90078.jpg"/></fig><p>Hindlimbs slender, tibia length 57% of <abbrev xmlns:xlink="http://www.w3.org/1999/xlink" xlink:title="snout–vent length" xlink:type="simple">SVL</abbrev>; foot length 50% of <abbrev xmlns:xlink="http://www.w3.org/1999/xlink" xlink:title="snout–vent length" xlink:type="simple">SVL</abbrev>; upper surfaces of hindlimbs smooth; posterior surfaces of thighs smooth, ventral surfaces of thighs areolate; heel bearing one low conical tubercle surrounded by some low rounded tubercles; outer surface of tarsus bearing low but distinct sub-conical tubercles; short inner tarsal fold present; inner metatarsal tubercle prominent, elliptical, rounded, much bigger than oval, ill-defined outer metatarsal tubercle; plantar surface with some supernumerary tubercles; subarticular tubercles well defined, round in ventral and lateral view; toes lacking lateral fringes; webbing between toes absent; discs nearly as large as those on fingers, most prominent on Toe IV and V; discs on toes expanded, elliptical; all Toes having pads surrounded by circumferential grooves, less distinct on Toe I; relative lengths of toes: 1 &lt; 2 &lt; 3 &lt; 5 &lt; 4 (Fig. <xref ref-type="fig" rid="F2">2</xref>); Toe V longer than Toe III (disc on Toe III reaches the middle of the penultimate subarticular tubercle on Toe IV, disc on Toe V extends to proximal edge of distal subarticular tubercle on Toe IV).</p><p>Color of holotype in life (based on digital photographs) (Fig. <xref ref-type="fig" rid="F3">3</xref>): dorsal surfaces of body, limbs, fingers and toes olive brown bearing a faint mid-dorsal hourglass-shaped band paler than the rest of dorsum, with brown flecks in the posterior half; top of the head, anterior to dark brown interorbital stripe, paler than the rest of head and dorsum; brown canthal stripe; two brown labial bars below orbit; flanks with faint brown diagonal stripes and scattered dark brown flecks, groins with a pale brown blotch; dorsal surfaces of forelimbs bearing dark brown flecks and diffuse brown bands; dorsal surfaces of thighs with faint brown bars and posterior surfaces of thighs olive brown; shanks, tarsus and feet bearing scattered brown flecks. Ventral areas of body, limbs, palms and soles yellowish cream with faint cream mottling on the throat and belly, scattered dark brown flecks on chest and belly, palms and soles. Iris reddish coppery.</p><fig id="F3" position="float" orientation="portrait"><label>Figure 3.</label><caption><p>Coloration in life of <italic><tp:taxon-name><tp:taxon-name-part taxon-name-part-type="genus">Pristimantis</tp:taxon-name-part> <tp:taxon-name-part taxon-name-part-type="species">yanezi</tp:taxon-name-part></tp:taxon-name></italic> sp. n. <bold>A</bold> dorsal view <bold>B</bold> ventral view. From left to right: <named-content xmlns:xlink="http://www.w3.org/1999/xlink" content-type="dwc:institutional_code" xlink:type="simple">QCAZ</named-content> 46257, adult female, <abbrev xmlns:xlink="http://www.w3.org/1999/xlink" xlink:title="snout–vent length" xlink:type="simple">SVL</abbrev> = 36.9 mm; <named-content xmlns:xlink="http://www.w3.org/1999/xlink" content-type="dwc:institutional_code" xlink:type="simple">QCAZ</named-content> 46259 (Holotype), adult male, <abbrev xmlns:xlink="http://www.w3.org/1999/xlink" xlink:title="snout–vent length" xlink:type="simple">SVL</abbrev> = 29.8 mm. Pictures are not scaled.</p></caption><graphic xmlns:xlink="http://www.w3.org/1999/xlink" xlink:href="zookeys-593-139-g003.jpg" position="float" orientation="portrait" xlink:type="simple" id="oo_90079.jpg"/></fig><p>Color of holotype in ethanol 70% (Fig. <xref ref-type="fig" rid="F4">4</xref>): dorsal surfaces of body, limbs, fingers and toes pale grayish brown, hourglass-shaped middorsal band is paler than the rest of dorsum, head is dusty brown darker than dorsum, the interorbital stripe is bright <!--PageBreak--><!--PageBreak-->cream and the occipital region dark brown; sides of head dusty brown with dark brown canthal stripe and labial bars; flanks paler than dorsum with diffuse brown diagonal stripes and scattered brown flecks, groins with a pale cream blotch; dorsal surfaces of forelimbs bearing dark brown flecks, especially on fingers, and diffuse brown bands; dorsal surfaces of thighs with indistinct faint brown bars and posterior surfaces of thighs creamy brown with faint pale flecks; shanks, tarsus, and feet darker than thighs bearing scattered brown flecks and faint brown bands. Ventral areas of body, limbs, palms, and soles dirty cream with faint cream mottling on the throat and belly, scattered dark brown flecks on chest, belly, thighs, palms, and soles.</p><fig id="F4" position="float" orientation="portrait"><label>Figure 4.</label><caption><p>Preserved holotype of <italic><tp:taxon-name><tp:taxon-name-part taxon-name-part-type="genus">Pristimantis</tp:taxon-name-part> <tp:taxon-name-part taxon-name-part-type="species">yanezi</tp:taxon-name-part></tp:taxon-name></italic> sp. n., <named-content xmlns:xlink="http://www.w3.org/1999/xlink" content-type="dwc:institutional_code" xlink:type="simple">QCAZ</named-content> 46259, adult male, <abbrev xmlns:xlink="http://www.w3.org/1999/xlink" xlink:title="snout–vent length" xlink:type="simple">SVL</abbrev> = 29.8 mm. Dorsal (<bold>A</bold>), ventral (<bold>B</bold>) views.</p></caption><graphic xmlns:xlink="http://www.w3.org/1999/xlink" xlink:href="zookeys-593-139-g004.jpg" position="float" orientation="portrait" xlink:type="simple" id="oo_90080.jpg"/></fig></tp:treatment-sec><tp:treatment-sec sec-type="variation"><title>Variation.</title><p>In this section, coloration refers to preserved individuals. In the type series, adult males (23.7–29.8 mm) are smaller than the single known female (<abbrev xmlns:xlink="http://www.w3.org/1999/xlink" xlink:title="snout–vent length" xlink:type="simple">SVL</abbrev> = 36.9 mm). See Table <xref ref-type="table" rid="T1">1</xref> for measurements and proportions of the type specimens. Males lack vocals slits and nuptial pads. The middorsal hourglass-shaped band can be ill defined (<named-content xmlns:xlink="http://www.w3.org/1999/xlink" content-type="dwc:institutional_code" xlink:type="simple">QCAZ</named-content> 46258) or absent (<named-content xmlns:xlink="http://www.w3.org/1999/xlink" content-type="dwc:institutional_code" xlink:type="simple">QCAZ</named-content> 45964) (Fig. <xref ref-type="fig" rid="F5">5</xref>). Background coloration varies from brown or dark brown to olive yellow. Marks on dorsum and flanks are similar in all paratypes, except for the interorbital bar, that can be broad (<named-content xmlns:xlink="http://www.w3.org/1999/xlink" content-type="dwc:institutional_code" xlink:type="simple">QCAZ</named-content> 46257) <!--PageBreak-->or narrow (<named-content xmlns:xlink="http://www.w3.org/1999/xlink" content-type="dwc:institutional_code" xlink:type="simple">QCAZ</named-content> 45964) and brown (<named-content xmlns:xlink="http://www.w3.org/1999/xlink" content-type="dwc:institutional_code" xlink:type="simple">QCAZ</named-content> 46257) or cream (<named-content xmlns:xlink="http://www.w3.org/1999/xlink" content-type="dwc:institutional_code" xlink:type="simple">QCAZ</named-content> 46258). In life and preservative (Fig, 3; Fig. <xref ref-type="fig" rid="F5">5</xref>, respectively), the top of head anterior to the orbits can be darker than the rest of dorsum, except in <named-content xmlns:xlink="http://www.w3.org/1999/xlink" content-type="dwc:institutional_code" xlink:type="simple">QCAZ</named-content> 46258 whose head and dorsum are uniform dark brown.</p><fig id="F5" position="float" orientation="portrait"><label>Figure 5.</label><caption><p>Preserved individuals of <italic><tp:taxon-name><tp:taxon-name-part taxon-name-part-type="genus">Pristimantis</tp:taxon-name-part> <tp:taxon-name-part taxon-name-part-type="species">yanezi</tp:taxon-name-part></tp:taxon-name></italic> sp. n. showing dorsal and ventral variation. <bold>A</bold> dorsal view <bold>B</bold> ventral view. From left to right: <named-content xmlns:xlink="http://www.w3.org/1999/xlink" content-type="dwc:institutional_code" xlink:type="simple">QCAZ</named-content> 46257, adult female, <abbrev xmlns:xlink="http://www.w3.org/1999/xlink" xlink:title="snout–vent length" xlink:type="simple">SVL</abbrev> = 36.9 mm; <named-content xmlns:xlink="http://www.w3.org/1999/xlink" content-type="dwc:institutional_code" xlink:type="simple">QCAZ</named-content> 45964, adult male, <abbrev xmlns:xlink="http://www.w3.org/1999/xlink" xlink:title="snout–vent length" xlink:type="simple">SVL</abbrev> = 27.8 mm; <named-content xmlns:xlink="http://www.w3.org/1999/xlink" content-type="dwc:institutional_code" xlink:type="simple">QCAZ</named-content> 46258, adult male, <abbrev xmlns:xlink="http://www.w3.org/1999/xlink" xlink:title="snout–vent length" xlink:type="simple">SVL</abbrev> = 23.7 mm. All the specimens are shown at the same scale.</p></caption><graphic xmlns:xlink="http://www.w3.org/1999/xlink" xlink:href="zookeys-593-139-g005.jpg" position="float" orientation="portrait" xlink:type="simple" id="oo_90081.jpg"/></fig><table-wrap id="T1" position="float" orientation="portrait"><label>Table 1.</label><caption><p>Measurements (in mm) and proportions of type series of <italic><tp:taxon-name><tp:taxon-name-part taxon-name-part-type="genus">Pristimantis</tp:taxon-name-part> <tp:taxon-name-part taxon-name-part-type="species">yanezi</tp:taxon-name-part></tp:taxon-name></italic> sp. n. Ranges followed by means and one standard deviation in parentheses. All specimens are adults.</p></caption><table id="TID0E1OAG" rules="all"><tbody><tr><th rowspan="1" colspan="1">Characters</th><th rowspan="1" colspan="1">Females (n = 1)</th><th rowspan="1" colspan="1">Males (n = 3)</th></tr><tr><td rowspan="1" colspan="1">
                      <abbrev xmlns:xlink="http://www.w3.org/1999/xlink" xlink:title="snout–vent length" xlink:type="simple">SVL</abbrev>
                    </td><td rowspan="1" colspan="1">36.9</td><td rowspan="1" colspan="1">23.7–29.8 (27.1 ± 3.1)</td></tr><tr><td rowspan="1" colspan="1">
                      <abbrev xmlns:xlink="http://www.w3.org/1999/xlink" xlink:title="tibia length" xlink:type="simple">TL</abbrev>
                    </td><td rowspan="1" colspan="1">18.5</td><td rowspan="1" colspan="1">13.5–17 (15.6 ± 1.8)</td></tr><tr><td rowspan="1" colspan="1">
                      <abbrev xmlns:xlink="http://www.w3.org/1999/xlink" xlink:title="foot length, distance from proximal margin of inner metatarsal tubercle to tip of Toe IV" xlink:type="simple">FL</abbrev>
                    </td><td rowspan="1" colspan="1">17.3</td><td rowspan="1" colspan="1">12.5–14.8 (13.7 ± 1.2)</td></tr><tr><td rowspan="1" colspan="1">
                      <abbrev xmlns:xlink="http://www.w3.org/1999/xlink" xlink:title="head length, obliquely from angle of jaw to tip of snout" xlink:type="simple">HL</abbrev>
                    </td><td rowspan="1" colspan="1">10.4</td><td rowspan="1" colspan="1">7.6–8.6 (8.3 ± 0.5)</td></tr><tr><td rowspan="1" colspan="1">
                      <abbrev xmlns:xlink="http://www.w3.org/1999/xlink" xlink:title="head width, at level of angle of jaw" xlink:type="simple">HW</abbrev>
                    </td><td rowspan="1" colspan="1">14.2</td><td rowspan="1" colspan="1">9.4–11.5 (10.55 ± 1.1)</td></tr><tr><td rowspan="1" colspan="1">
                      <abbrev xmlns:xlink="http://www.w3.org/1999/xlink" xlink:title="eye diameter, distance between the anterior and posterior borders of the visible eye" xlink:type="simple">ED</abbrev>
                    </td><td rowspan="1" colspan="1">4.6</td><td rowspan="1" colspan="1">3.2–3.7 (3.5 ± 0.3)</td></tr><tr><td rowspan="1" colspan="1">TY</td><td rowspan="1" colspan="1">1.4</td><td rowspan="1" colspan="1">0.9–1.3 (1.1 ± 0.2)</td></tr><tr><td rowspan="1" colspan="1">
                      <abbrev xmlns:xlink="http://www.w3.org/1999/xlink" xlink:title="interorbital distance, distance between the medial edge of the orbits" xlink:type="simple">IOD</abbrev>
                    </td><td rowspan="1" colspan="1">3.3</td><td rowspan="1" colspan="1">2.8–3.4 (3.0 ± 0.3)</td></tr><tr><td rowspan="1" colspan="1">
                      <abbrev xmlns:xlink="http://www.w3.org/1999/xlink" xlink:title="upper eyelid width, length of the visible eye along the outer edge of eyelid" xlink:type="simple">EW</abbrev>
                    </td><td rowspan="1" colspan="1">3.8</td><td rowspan="1" colspan="1">2.6–3.1 (2.9 ± 0.3)</td></tr><tr><td rowspan="1" colspan="1">
                      <abbrev xmlns:xlink="http://www.w3.org/1999/xlink" xlink:title="internarial distance, distance between the inner edges of nares" xlink:type="simple">IND</abbrev>
                    </td><td rowspan="1" colspan="1">3</td><td rowspan="1" colspan="1">2.2–2.3 (2.4 ± 0.3)</td></tr><tr><td rowspan="1" colspan="1">E–N</td><td rowspan="1" colspan="1">3.9</td><td rowspan="1" colspan="1">2.2–3.3 (2.9 ± 0.6)</td></tr><tr><td rowspan="1" colspan="1">
                      <abbrev xmlns:xlink="http://www.w3.org/1999/xlink" xlink:title="tibia length" xlink:type="simple">TL</abbrev>/<abbrev xmlns:xlink="http://www.w3.org/1999/xlink" xlink:title="snout–vent length" xlink:type="simple">SVL</abbrev></td><td rowspan="1" colspan="1">0.5</td><td rowspan="1" colspan="1">0.6</td></tr><tr><td rowspan="1" colspan="1">
                      <abbrev xmlns:xlink="http://www.w3.org/1999/xlink" xlink:title="foot length, distance from proximal margin of inner metatarsal tubercle to tip of Toe IV" xlink:type="simple">FL</abbrev>/<abbrev xmlns:xlink="http://www.w3.org/1999/xlink" xlink:title="snout–vent length" xlink:type="simple">SVL</abbrev></td><td rowspan="1" colspan="1">0.5</td><td rowspan="1" colspan="1">0.9</td></tr><tr><td rowspan="1" colspan="1">
                      <abbrev xmlns:xlink="http://www.w3.org/1999/xlink" xlink:title="head length, obliquely from angle of jaw to tip of snout" xlink:type="simple">HL</abbrev>/<abbrev xmlns:xlink="http://www.w3.org/1999/xlink" xlink:title="snout–vent length" xlink:type="simple">SVL</abbrev></td><td rowspan="1" colspan="1">0.3</td><td rowspan="1" colspan="1">0.3</td></tr><tr><td rowspan="1" colspan="1">
                      <abbrev xmlns:xlink="http://www.w3.org/1999/xlink" xlink:title="head width, at level of angle of jaw" xlink:type="simple">HW</abbrev>/<abbrev xmlns:xlink="http://www.w3.org/1999/xlink" xlink:title="snout–vent length" xlink:type="simple">SVL</abbrev></td><td rowspan="1" colspan="1">0.4</td><td rowspan="1" colspan="1">0.4</td></tr><tr><td rowspan="1" colspan="1">
                      <abbrev xmlns:xlink="http://www.w3.org/1999/xlink" xlink:title="head width, at level of angle of jaw" xlink:type="simple">HW</abbrev>/<abbrev xmlns:xlink="http://www.w3.org/1999/xlink" xlink:title="head length, obliquely from angle of jaw to tip of snout" xlink:type="simple">HL</abbrev></td><td rowspan="1" colspan="1">1.4</td><td rowspan="1" colspan="1">1.2–1.3 (1.3 ± 0.1)</td></tr><tr><td rowspan="1" colspan="1">E–N/<abbrev xmlns:xlink="http://www.w3.org/1999/xlink" xlink:title="eye diameter, distance between the anterior and posterior borders of the visible eye" xlink:type="simple">ED</abbrev></td><td rowspan="1" colspan="1">0.9</td><td rowspan="1" colspan="1">0.7–0.9 (0.8 ± 0.1)</td></tr><tr><td rowspan="1" colspan="1">
                      <abbrev xmlns:xlink="http://www.w3.org/1999/xlink" xlink:title="upper eyelid width, length of the visible eye along the outer edge of eyelid" xlink:type="simple">EW</abbrev>/<abbrev xmlns:xlink="http://www.w3.org/1999/xlink" xlink:title="interorbital distance, distance between the medial edge of the orbits" xlink:type="simple">IOD</abbrev></td><td rowspan="1" colspan="1">1.2</td><td rowspan="1" colspan="1">0.9–1.0 (1.0 ± 0.1)</td></tr><tr><td rowspan="1" colspan="1">TY/<abbrev xmlns:xlink="http://www.w3.org/1999/xlink" xlink:title="eye diameter, distance between the anterior and posterior borders of the visible eye" xlink:type="simple">ED</abbrev></td><td rowspan="1" colspan="1">0.3</td><td rowspan="1" colspan="1">0.3</td></tr></tbody></table></table-wrap><!--PageBreak--><p>Coloration in life (based on digital photographs of adult female <named-content xmlns:xlink="http://www.w3.org/1999/xlink" content-type="dwc:institutional_code" xlink:type="simple">QCAZ</named-content> 46257 and of male <named-content xmlns:xlink="http://www.w3.org/1999/xlink" content-type="dwc:institutional_code" xlink:type="simple">QCAZ</named-content> 45964) (Fig. <xref ref-type="fig" rid="F1">1</xref>; Fig. <xref ref-type="fig" rid="F3">3</xref>): dorsum dark olive yellow to brown with scattered dark brown flecks, two dark brown (<named-content xmlns:xlink="http://www.w3.org/1999/xlink" content-type="dwc:institutional_code" xlink:type="simple">QCAZ</named-content> 46257) or pale brown (<named-content xmlns:xlink="http://www.w3.org/1999/xlink" content-type="dwc:institutional_code" xlink:type="simple">QCAZ</named-content> 45964) scapular spots, dorsum bearing an hourglass-shaped mark in the mid-dorsum (less defined in <named-content xmlns:xlink="http://www.w3.org/1999/xlink" content-type="dwc:institutional_code" xlink:type="simple">QCAZ</named-content> 45964); head with dark brown interorbital bar; sides of head brown with dark brown canthal stripe and brown labial bars, flanks dark brown with black flecks, groins with creamy yellow blotches; dorsal surface of forelimbs dirty light brown with dark brown marks and dark brown flecks on fingers; dorsal surfaces of thighs brown with faint (<named-content xmlns:xlink="http://www.w3.org/1999/xlink" content-type="dwc:institutional_code" xlink:type="simple">QCAZ</named-content> 45964) or conspicuous (<named-content xmlns:xlink="http://www.w3.org/1999/xlink" content-type="dwc:institutional_code" xlink:type="simple">QCAZ</named-content> 46257) brown diagonal bars; shanks light brown with dark brown diagonal stripes, tarsus and feet dirty brown with dark brown bars (<named-content xmlns:xlink="http://www.w3.org/1999/xlink" content-type="dwc:institutional_code" xlink:type="simple">QCAZ</named-content> 46257) or dark brown blotches (<named-content xmlns:xlink="http://www.w3.org/1999/xlink" content-type="dwc:institutional_code" xlink:type="simple">QCAZ</named-content> 45964). Throat brownish cream, chest and belly cream with scattered dark brown flecks; ventral surfaces of thighs, shanks, and tarsus brownish cream; palmar and plantar surfaces <!--PageBreak-->brown. Iris reddish copper. Sexual dimorphism in morphology could not be evaluated due to the limited sample size (n = 4; one female and three males).</p></tp:treatment-sec><tp:treatment-sec sec-type="distribution"><title>Distribution, natural history, and conservation status.</title><p>
              <italic><tp:taxon-name><tp:taxon-name-part taxon-name-part-type="genus">Pristimantis</tp:taxon-name-part> <tp:taxon-name-part taxon-name-part-type="species">yanezi</tp:taxon-name-part></tp:taxon-name></italic> is known from two localities (elevation range is 2095–2280 m) from Provincia del Tungurahua and Provincia del Pastaza, Parque Nacional Llanganates. Airline distance between localities is 32 km. Ecosystem type is Evergreen Montane Forest of the Eastern Andean Cordillera (as defined by <xref ref-type="bibr" rid="B15">Ministerio de Ambiente del Ecuador 2013</xref>) or Eastern Montane Forest (as defined by <xref ref-type="bibr" rid="B23">Ron et al. 2016</xref>).</p><p>The holotype and the paratopotypes were collected at night, on vegetation on recently logged forest. The paratype was collected at night, on a branch (1 cm diameter) 2 m above the ground. A deforestation map by Ministerio de Ambiente (2013) shows continuous forest at the known localities. Because we lack population data and most of the Llanganates region lacks amphibian inventories, we assign <italic><tp:taxon-name><tp:taxon-name-part taxon-name-part-type="genus">Pristimantis</tp:taxon-name-part> <tp:taxon-name-part taxon-name-part-type="species">yanezi</tp:taxon-name-part></tp:taxon-name></italic> to the Data Deficient Red List category (based on <xref ref-type="bibr" rid="B9">IUCN 2001</xref> guidelines).</p></tp:treatment-sec><tp:treatment-sec sec-type="etymology"><title>Etymology.</title><p>The specific name <italic><tp:taxon-name><tp:taxon-name-part taxon-name-part-type="species">yanezi</tp:taxon-name-part></tp:taxon-name></italic> is a noun in the genitive case and is a patronym for Mario Yánez who provided useful insights for the description of the new species. Moreover, during his career, Mario Yánez has contributed significantly to the study of Ecuadorian amphibians, especially those of the genus <italic><tp:taxon-name><tp:taxon-name-part taxon-name-part-type="genus">Pristimantis</tp:taxon-name-part></tp:taxon-name></italic>. He is director of <named-content xmlns:xlink="http://www.w3.org/1999/xlink" xlink:type="simple" content-type="institution" xlink:href="http://grbio.org/institution/museo-ecuatoriano-de-ciencias-naturales">Museo Ecuatoriano de Ciencias Naturales</named-content> (<named-content xmlns:xlink="http://www.w3.org/1999/xlink" content-type="dwc:institutional_code" xlink:type="simple">MECN</named-content>).</p></tp:treatment-sec><tp:treatment-sec sec-type="remarks"><title>Remarks.</title><p>Most species groups within <italic><tp:taxon-name><tp:taxon-name-part taxon-name-part-type="genus">Pristimantis</tp:taxon-name-part></tp:taxon-name></italic> have been defined exclusively on morphological grounds (e.g., <xref ref-type="bibr" rid="B14">Lynch and Duellman 1997</xref>). With few exceptions, those groups resulted artificial (i.e., non-monophyletic) once phylogenies based on genetic characters were used to evaluate them (e.g., <xref ref-type="bibr" rid="B19">Pinto-Sanchez et al. 2012</xref>). Because morphological characters in <italic><tp:taxon-name><tp:taxon-name-part taxon-name-part-type="genus">Pristimantis</tp:taxon-name-part></tp:taxon-name></italic> are unreliable to assess phylogenetic affinities, we refrain from assigning <italic><tp:taxon-name><tp:taxon-name-part taxon-name-part-type="genus">Pristimantis</tp:taxon-name-part> <tp:taxon-name-part taxon-name-part-type="species">yanezi</tp:taxon-name-part></tp:taxon-name></italic> to a species group.</p></tp:treatment-sec><ref-list><ref id="B11"><mixed-citation xmlns:xlink="http://www.w3.org/1999/xlink" xlink:type="simple">
          <person-group><name name-style="western"><surname>Lynch</surname><given-names>JD</given-names></name></person-group> (<year>1969</year>) <article-title>Identity of two Andean <italic><tp:taxon-name><tp:taxon-name-part taxon-name-part-type="genus">Eleutherodactylus</tp:taxon-name-part></tp:taxon-name></italic> with the description of a new species (<tp:taxon-name><tp:taxon-name-part taxon-name-part-type="class">Amphibia</tp:taxon-name-part></tp:taxon-name>: <tp:taxon-name><tp:taxon-name-part taxon-name-part-type="family">Leptodactylidae</tp:taxon-name-part></tp:taxon-name>).</article-title> <source>Journal of Herpetology</source> <volume>3</volume>: <fpage>135</fpage>–<lpage>143</lpage>. doi: <ext-link xlink:type="simple" ext-link-type="doi" xlink:href="10.2307/1562953">10.2307/1562953</ext-link></mixed-citation></ref><ref id="B16"><mixed-citation xmlns:xlink="http://www.w3.org/1999/xlink" xlink:type="simple">
          <person-group><name name-style="western"><surname>Mueses-Cisneros</surname><given-names>JJ</given-names></name></person-group> (<year>2007</year>) <article-title>Two new species of the genus <italic><tp:taxon-name><tp:taxon-name-part taxon-name-part-type="genus">Eleuterodactylus</tp:taxon-name-part></tp:taxon-name></italic> (<tp:taxon-name><tp:taxon-name-part taxon-name-part-type="order">Anura</tp:taxon-name-part></tp:taxon-name>: <tp:taxon-name><tp:taxon-name-part taxon-name-part-type="family">Brachycephalidae</tp:taxon-name-part></tp:taxon-name>) from Valle de Sibundoy, Putumayo, Colombia.</article-title> <source>Zootaxa</source> <volume>1498</volume>: <fpage>35</fpage>–<lpage>43</lpage>.</mixed-citation></ref><ref id="B2"><mixed-citation xmlns:xlink="http://www.w3.org/1999/xlink" xlink:type="simple">
          <person-group><name name-style="western"><surname>Boulenger</surname><given-names>GA</given-names></name></person-group> (<year>1899</year>) <article-title>Descriptions of new Reptiles and Batrachians collected by Mr. P.O Simons in the Andes of Ecuador.</article-title> <source>Journal of Natural History</source> <volume>4</volume>: <fpage>454</fpage>–<lpage>457</lpage>. doi: <ext-link xlink:type="simple" ext-link-type="doi" xlink:href="10.1080/00222939908678229">10.1080/00222939908678229</ext-link></mixed-citation></ref><ref id="B13"><mixed-citation xmlns:xlink="http://www.w3.org/1999/xlink" xlink:type="simple">
          <person-group><name name-style="western"><surname>Lynch</surname><given-names>JD</given-names></name><name name-style="western"><surname>Duellman</surname><given-names>WE</given-names></name></person-group> (<year>1980</year>) <article-title>The <italic><tp:taxon-name><tp:taxon-name-part taxon-name-part-type="genus">Eleutherodactylus</tp:taxon-name-part></tp:taxon-name></italic> of the Amazonian slopes of the Ecuadorian Andes (<tp:taxon-name><tp:taxon-name-part taxon-name-part-type="order">Anura</tp:taxon-name-part></tp:taxon-name>: <tp:taxon-name><tp:taxon-name-part taxon-name-part-type="family">Leptodactylidae</tp:taxon-name-part></tp:taxon-name>).</article-title> <source>Miscellaneous Publication Natural History Museum University of Kansas</source> <volume>69</volume>: <fpage>1</fpage>–<lpage>86</lpage>.</mixed-citation></ref><ref id="B10"><mixed-citation xmlns:xlink="http://www.w3.org/1999/xlink" xlink:type="simple">
          <person-group><name name-style="western"><surname>Jiménez de la Espada</surname><given-names>M</given-names></name></person-group> (<year>1870</year>) <article-title>Fauna neotropicalis species quaedam nondum cognitae.</article-title> <source>Jornal de Sciências, Mathemáticas, Physicas e Naturaes</source> <volume>3</volume>: <fpage>57</fpage>–<lpage>65</lpage>.</mixed-citation></ref><ref id="B12"><mixed-citation xmlns:xlink="http://www.w3.org/1999/xlink" xlink:type="simple">
          <person-group><name name-style="western"><surname>Lynch</surname><given-names>JD</given-names></name><name name-style="western"><surname>Burrowes</surname><given-names>PA</given-names></name></person-group> (<year>1990</year>) <article-title>The frogs of the genus <italic><tp:taxon-name><tp:taxon-name-part taxon-name-part-type="genus">Eleutherodactylus</tp:taxon-name-part></tp:taxon-name></italic> (family <tp:taxon-name><tp:taxon-name-part taxon-name-part-type="family">Leptodactylidae</tp:taxon-name-part></tp:taxon-name>) at the La Planada Reserve in southwestern Colombia with descriptions of eight new species.</article-title> <source>Occasional Papers of the Museum of Natural History, University of Kansas</source> <volume>136</volume>: <fpage>1</fpage>–<lpage>31</lpage>.</mixed-citation></ref><ref id="B22"><mixed-citation xmlns:xlink="http://www.w3.org/1999/xlink" xlink:type="simple">
          <person-group><name name-style="western"><surname>Reyes-Puig</surname><given-names>JP</given-names></name><name name-style="western"><surname>Yánez-Muñoz</surname><given-names>MH</given-names></name></person-group> (<year>2012</year>) <article-title>Una nueva especie de <italic><tp:taxon-name><tp:taxon-name-part taxon-name-part-type="genus">Pristimantis</tp:taxon-name-part></tp:taxon-name></italic> (<tp:taxon-name><tp:taxon-name-part taxon-name-part-type="order">Anura</tp:taxon-name-part></tp:taxon-name>: <tp:taxon-name><tp:taxon-name-part taxon-name-part-type="family">Craugastoridae</tp:taxon-name-part></tp:taxon-name>) del corredor ecológico Llangantes-Sangay, Andes de Ecuador.</article-title> <source>Papéis Avulsos de Zoologia</source> <volume>52</volume>: <fpage>81</fpage>–<lpage>91</lpage>.</mixed-citation></ref><ref id="B15"><mixed-citation xmlns:xlink="http://www.w3.org/1999/xlink" xlink:type="simple">
          <institution xlink:type="simple">Ministerio de Ambiente del Ecuador</institution> (<year>2013</year>) <source>Sistema de Clasificación de los Ecosistemas del Ecuador Continental</source>. <publisher-name>Subsecretaría de Patrimonio Natural</publisher-name>, <publisher-loc>Quito, Ecuador</publisher-loc>.</mixed-citation></ref><ref id="B23"><mixed-citation xmlns:xlink="http://www.w3.org/1999/xlink" xlink:type="simple">
          <person-group><name name-style="western"><surname>Ron</surname><given-names>SR</given-names></name><name name-style="western"><surname>Guayasamin</surname><given-names>JM</given-names></name><name name-style="western"><surname>Yánez-Muñoz</surname><given-names>MH</given-names></name><name name-style="western"><surname>Merino-Viteri</surname><given-names>A</given-names></name><name name-style="western"><surname>Ortiz</surname><given-names>DA</given-names></name><name name-style="western"><surname>Nicolalde</surname><given-names>DA</given-names></name></person-group> (<year>2016</year>) <source>AmphibiaWebEcuador. Version 2016.0</source>. <ext-link xlink:type="simple" ext-link-type="uri" xlink:href="http://zoologia.puce.edu.ec/Vertebrados/anfibios/AnfibiosEcuador">http://zoologia.puce.edu.ec/Vertebrados/anfibios/AnfibiosEcuador</ext-link> [accessed 01-02-2016]</mixed-citation></ref><ref id="B9"><mixed-citation xmlns:xlink="http://www.w3.org/1999/xlink" xlink:type="simple">
          <institution xlink:type="simple">IUCN</institution> (<year>2001</year>) <source>Red List Categories: version 3.1</source>. <publisher-name>UICN Species Survival Commission</publisher-name>, <publisher-loc>Gland</publisher-loc>.</mixed-citation></ref><ref id="B14"><mixed-citation xmlns:xlink="http://www.w3.org/1999/xlink" xlink:type="simple">
          <person-group><name name-style="western"><surname>Lynch</surname><given-names>JD</given-names></name><name name-style="western"><surname>Duellman</surname><given-names>WE</given-names></name></person-group> (<year>1997</year>) <article-title>Frogs of the genus <italic><tp:taxon-name><tp:taxon-name-part taxon-name-part-type="genus">Eleutherodactylus</tp:taxon-name-part></tp:taxon-name></italic> in western Ecuador: systematics, ecology, and biogeography.</article-title> <source>Special Publication Natural History Museum University of Kansas</source> <volume>23</volume>: <fpage>1</fpage>–<lpage>236</lpage>.</mixed-citation></ref><ref id="B19"><mixed-citation xmlns:xlink="http://www.w3.org/1999/xlink" xlink:type="simple">
          <person-group><name name-style="western"><surname>Pinto-Sanchez</surname><given-names>NR</given-names></name><name name-style="western"><surname>Ibanez</surname><given-names>R</given-names></name><name name-style="western"><surname>Madrinan</surname><given-names>S</given-names></name><name name-style="western"><surname>Sanjur</surname><given-names>OI</given-names></name><name name-style="western"><surname>Bermingham</surname><given-names>E</given-names></name><name name-style="western"><surname>Crawford</surname><given-names>AJ</given-names></name></person-group> (<year>2012</year>) <article-title>The Great American Biotic Interchange in frogs: multiple and early colonization of Central America by the South American genus <italic><tp:taxon-name><tp:taxon-name-part taxon-name-part-type="genus">Pristimantis</tp:taxon-name-part></tp:taxon-name></italic> (<tp:taxon-name><tp:taxon-name-part taxon-name-part-type="order">Anura</tp:taxon-name-part></tp:taxon-name>: <tp:taxon-name><tp:taxon-name-part taxon-name-part-type="family">Craugastoridae</tp:taxon-name-part></tp:taxon-name>).</article-title> <source>Molecular Phylogenetics and Evolution</source> <volume>62</volume>: <fpage>954</fpage>–<lpage>972</lpage>. doi: <ext-link xlink:type="simple" ext-link-type="doi" xlink:href="10.1016/j.ympev.2011.11.022">10.1016/j.ympev.2011.11.022</ext-link></mixed-citation></ref></ref-list></tp:taxon-treatment>
