# Supplementary material for: Two new species of frogs of the genus Pristimantis from Llanganates National Park in Ecuador with comments on the regional diversity of Ecuadorian Pristimantis (Anura, Craugastoridae)
Source: Zookeys. 2016 May 26;(593):139–62. doi: 10.3897/zookeys.593.8063 (PMC4926633; doi:10.3897/zookeys.593.8063)
Supplement: XML Treatment for Pristimantis llanganati [file zookeys.593.8063-treatment2.xml]

<!DOCTYPE tp:taxon-treatment
  PUBLIC "-//TaxonX//DTD Taxonomic Treatment Publishing DTD v0 20100105//EN" "tax-treatment-NSO.dtd">
<tp:taxon-treatment xmlns:tp="http://www.plazi.org/taxpub"><tp:treatment-meta><kwd-group><label>Taxon classification</label><kwd><named-content content-type="kingdom">Animalia</named-content></kwd><kwd><named-content content-type="order">Anura</named-content></kwd><kwd><named-content content-type="family">Craugastoridae</named-content></kwd></kwd-group><mixed-citation publication-type="journal"><person-group><name><surname>Navarrete</surname><given-names>María J.</given-names></name><name><surname>Venegas</surname><given-names>Pablo J.</given-names></name><name><surname>Ron</surname><given-names>Santiago R.</given-names></name></person-group><article-title>Two new species of frogs of the genus <italic><tp:taxon-name><tp:taxon-name-part taxon-name-part-type="genus">Pristimantis</tp:taxon-name-part></tp:taxon-name></italic> from Llanganates National Park in Ecuador with comments on the regional diversity of Ecuadorian <italic><tp:taxon-name><tp:taxon-name-part taxon-name-part-type="genus">Pristimantis</tp:taxon-name-part></tp:taxon-name></italic> (<tp:taxon-name><tp:taxon-name-part taxon-name-part-type="order">Anura</tp:taxon-name-part></tp:taxon-name>, <tp:taxon-name><tp:taxon-name-part taxon-name-part-type="family">Craugastoridae</tp:taxon-name-part></tp:taxon-name>)</article-title><source>Zookeys</source><day>26</day><month>5</month><year>2016</year><volume>2016</volume><issue>593</issue><fpage>139</fpage><lpage>162</lpage><pub-id pub-id-type="doi">10.3897/zookeys.593.8063</pub-id></mixed-citation></tp:treatment-meta><tp:nomenclature><tp:taxon-name>
              <tp:taxon-name-part taxon-name-part-type="genus">Pristimantis</tp:taxon-name-part>
              <tp:taxon-name-part taxon-name-part-type="species">llanganati</tp:taxon-name-part>
              <object-id xmlns:xlink="http://www.w3.org/1999/xlink" content-type="zoobank" xlink:type="simple">http://zoobank.org/4B160419-87CB-48AE-85BF-B66C263A9B18</object-id>
            </tp:taxon-name><tp:taxon-status xmlns:xlink="http://www.w3.org/1999/xlink" xlink:type="simple">sp. n.</tp:taxon-status></tp:nomenclature><tp:treatment-sec sec-type="common name"><title>Common name.</title><p>English: Llanganates Rain Frog. Spanish: Cutín de los Llanganates.</p></tp:treatment-sec><tp:treatment-sec sec-type="material"><title>Holotype</title><p>
              <named-content xmlns:xlink="http://www.w3.org/1999/xlink" content-type="dwc:institutional_code" xlink:type="simple">QCAZ</named-content> 46140 (field no. SC-PUCE 29720; Figs <xref ref-type="fig" rid="F2">2C–D</xref>, <xref ref-type="fig" rid="F6">6A–B</xref>), adult male from Ecuador, Provincia Napo, Cantón Tena, “La Cueva” at the confluence of the Mulatos and Langoa rivers (<named-content xmlns:xlink="http://www.w3.org/1999/xlink" content-type="dwc:verbatimCoordinates" xlink:type="simple"><named-content content-type="geo-json" specific-use="{&#34;type&#34;:&#34;Point&#34;,&#34;coordinates&#34;:[-78.2224,-0.9663]}" xlink:type="simple">0.9663° S, 78.2224° W</named-content></named-content>), 2483 m above the sea, collected by Elicio E. Tapia and Fernando Núñez on 15 November 2009.</p><fig id="F6" position="float" orientation="portrait"><label>Figure 6.</label><caption><p>Preserved holotype of <italic><tp:taxon-name><tp:taxon-name-part taxon-name-part-type="genus">Pristimantis</tp:taxon-name-part> <tp:taxon-name-part taxon-name-part-type="species">llanganati</tp:taxon-name-part></tp:taxon-name></italic> sp. n., <named-content xmlns:xlink="http://www.w3.org/1999/xlink" content-type="dwc:institutional_code" xlink:type="simple">QCAZ</named-content> 46140, adult male, <abbrev xmlns:xlink="http://www.w3.org/1999/xlink" xlink:title="snout–vent length" xlink:type="simple">SVL</abbrev> = 27.1 mm. Dorsal (<bold>A</bold>), ventral (<bold>B</bold>).</p></caption><graphic xmlns:xlink="http://www.w3.org/1999/xlink" xlink:href="zookeys-593-139-g006.jpg" position="float" orientation="portrait" xlink:type="simple" id="oo_90082.jpg"/></fig></tp:treatment-sec><tp:treatment-sec sec-type="material"><title>Paratopotypes</title><p>
              <bold>(3 specimens).</bold> <named-content xmlns:xlink="http://www.w3.org/1999/xlink" content-type="dwc:institutional_code" xlink:type="simple">QCAZ</named-content> 46221 adult female, 46141 and 46142 juveniles, collected with the holotype.</p></tp:treatment-sec><tp:treatment-sec sec-type="material"><title>Paratypes</title><p>
              <bold>(2 specimens).</bold> Ecuador, Provincia Napo, <named-content xmlns:xlink="http://www.w3.org/1999/xlink" content-type="dwc:institutional_code" xlink:type="simple">QCAZ</named-content> 46227 adult male, Salcedo-Tena road (<named-content xmlns:xlink="http://www.w3.org/1999/xlink" content-type="dwc:verbatimCoordinates" xlink:type="simple"><named-content content-type="geo-json" specific-use="{&#34;type&#34;:&#34;Point&#34;,&#34;coordinates&#34;:[-78.1928,-0.9847]}" xlink:type="simple">0.9847°S, 78.1928°W</named-content></named-content>), 2253 m, collected by Elicio E. Tapia and Fernando Núñez on 16 November 2009; <named-content xmlns:xlink="http://www.w3.org/1999/xlink" content-type="dwc:institutional_code" xlink:type="simple">QCAZ</named-content> 46217, juvenile, Salcedo-Tena road (<named-content xmlns:xlink="http://www.w3.org/1999/xlink" content-type="dwc:verbatimCoordinates" xlink:type="simple"><named-content content-type="geo-json" specific-use="{&#34;type&#34;:&#34;Point&#34;,&#34;coordinates&#34;:[-78.2484,-0.967]}" xlink:type="simple">0.9670°S, 78.2484°W</named-content></named-content>), 2883 m, collected by Elicio E. Tapia and Fernando Núñez on 14 November 2009</p><!--PageBreak--></tp:treatment-sec><tp:treatment-sec sec-type="diagnosis"><title>Diagnosis.</title><p>The new species is assigned to the genus <italic><tp:taxon-name><tp:taxon-name-part taxon-name-part-type="genus">Pristimantis</tp:taxon-name-part></tp:taxon-name></italic>. Although morphological synapomorphies are unknown for <italic><tp:taxon-name><tp:taxon-name-part taxon-name-part-type="genus">Pristimantis</tp:taxon-name-part></tp:taxon-name></italic>, the new species has the characteristic morphology of most <italic><tp:taxon-name><tp:taxon-name-part taxon-name-part-type="genus">Pristimantis</tp:taxon-name-part></tp:taxon-name></italic> including T-shaped terminal phalanges, toes without membranes, and Toe V longer than Toe III. <italic><tp:taxon-name><tp:taxon-name-part taxon-name-part-type="genus">Pristimantis</tp:taxon-name-part> <tp:taxon-name-part taxon-name-part-type="species">llanganati</tp:taxon-name-part></tp:taxon-name></italic> is characterized by the following combination of characters: (1) Skin on dorsum covered by minute conical tubercles, skin on venter areolate with scattered warts; discoidal fold absent; dorsolateral folds absent; (2) tympanic membrane and tympanic annulus present, covered by supratympanic fold on its upper and posterior margins; (3) snout short, rounded in dorsal and lateral view; (4) upper eyelid with a low conical tubercle and some low indistinct tubercles posteriorly; <abbrev xmlns:xlink="http://www.w3.org/1999/xlink" xlink:title="upper eyelid width, length of the visible eye along the outer edge of eyelid" xlink:type="simple">EW</abbrev> 82% of <abbrev xmlns:xlink="http://www.w3.org/1999/xlink" xlink:title="interorbital distance, distance between the medial edge of the orbits" xlink:type="simple">IOD</abbrev>; cranial crests absent; (5) dentigerous processes of vomers varying from low and indistinct to high and evident, oblique, moderately separated, posteromedial to choanae; (6) vocals slits present, nuptial pads absent; (7) Finger I shorter than Finger II; discs of digits broadly expanded, truncate; (8) fingers bearing narrow lateral fringes; (9) ulnar and tarsal tubercles present, conical and low; (10) heel with two or three low conical tubercles; inner tarsal fold present, long and ill defined; (11) inner metatarsal tubercle elliptical, low, 2X as large as outer metatarsal tubercle; outer metatarsal tubercle small, ovoid; supernumerary plantar tubercles low and indistinct; (12) toes bearing narrow lateral fringes; toe webbing absent; Toe V longer than Toe III (disc on Toe III reaches the proximal edge to the proximal subarticular tubercle on Toe IV, disc on Toe V extends to the proximal edge of distal subarticular tubercle on Toe IV); toe discs about as large as those on fingers; (13) in life, dorsum olive green with X-shaped or rhomboidal dark brown mark on scapular region, and scattered brown flecks or blotches; flanks, dorsal and posterior surfaces of thighs and ventral surfaces of shanks dirty white or white with dark brown diagonal stripes; groins white or tan with distinct black or dark brown diagonal stripes; venter dirty cream with brown mottling in the throat and chest and brown flecks in <!--PageBreak-->belly and ventral surfaces of thighs. Iris coppery with a reddish horizontal stripe; (14) <abbrev xmlns:xlink="http://www.w3.org/1999/xlink" xlink:title="snout–vent length" xlink:type="simple">SVL</abbrev> in one adult female 29.8 mm, in adult males 24.0–27.0 mm (<italic>n</italic> = 2).</p></tp:treatment-sec><tp:treatment-sec sec-type="comparisons"><title>Comparisons with other species.</title><p>(Fig. <xref ref-type="fig" rid="F1">1</xref>). In this section, coloration refers to live individuals unless otherwise noted. <italic><tp:taxon-name><tp:taxon-name-part taxon-name-part-type="genus">Pristimantis</tp:taxon-name-part> <tp:taxon-name-part taxon-name-part-type="species">llanganati</tp:taxon-name-part></tp:taxon-name></italic> can be easily distinguished from other congeners from the Andes of Ecuador and Colombia, except <italic><tp:taxon-name><tp:taxon-name-part taxon-name-part-type="genus">Pristimantis</tp:taxon-name-part> <tp:taxon-name-part taxon-name-part-type="species">chloronotus</tp:taxon-name-part></tp:taxon-name></italic>, <italic><tp:taxon-name><tp:taxon-name-part taxon-name-part-type="genus">Pristimantis</tp:taxon-name-part> <tp:taxon-name-part taxon-name-part-type="species">colonensis</tp:taxon-name-part></tp:taxon-name></italic>, and <italic><tp:taxon-name><tp:taxon-name-part taxon-name-part-type="genus">Pristimantis</tp:taxon-name-part> <tp:taxon-name-part taxon-name-part-type="species">eriphus</tp:taxon-name-part></tp:taxon-name></italic>, by the presence of the following traits: dorsum green, greenish brown or mossy; spiny appearance bearing distinct conical tubercles on eyelids, heels and outer edge of tarsus; groins white or tan with distinct black or dark brown diagonal stripes; posterior surfaces of thighs and concealed surfaces of shanks with oblique white and brown or black bars. <italic><tp:taxon-name><tp:taxon-name-part taxon-name-part-type="genus">Pristimantis</tp:taxon-name-part> <tp:taxon-name-part taxon-name-part-type="species">llanganati</tp:taxon-name-part></tp:taxon-name></italic> is most similar to <italic><tp:taxon-name><tp:taxon-name-part taxon-name-part-type="genus">Pristimantis</tp:taxon-name-part> <tp:taxon-name-part taxon-name-part-type="species">eriphus</tp:taxon-name-part></tp:taxon-name></italic>. Both species have greenish or mossy coloration and tuberculate skin. However, <italic><tp:taxon-name><tp:taxon-name-part taxon-name-part-type="genus">Pristimantis</tp:taxon-name-part> <tp:taxon-name-part taxon-name-part-type="species">eriphus</tp:taxon-name-part></tp:taxon-name></italic> can be readily distinguished from <italic><tp:taxon-name><tp:taxon-name-part taxon-name-part-type="genus">Pristimantis</tp:taxon-name-part> <tp:taxon-name-part taxon-name-part-type="species">llanganati</tp:taxon-name-part></tp:taxon-name></italic> in having a brown vertebral band or dark brown chevrons on the scapular regions (brown or reddish brown X-shaped or rhomboidal mark in <italic><tp:taxon-name><tp:taxon-name-part taxon-name-part-type="genus">Pristimantis</tp:taxon-name-part> <tp:taxon-name-part taxon-name-part-type="species">llanganati</tp:taxon-name-part></tp:taxon-name></italic>) and greenish coopery or red iris without reticulations (copper iris with dark brown reticulations in <italic><tp:taxon-name><tp:taxon-name-part taxon-name-part-type="genus">Pristimantis</tp:taxon-name-part> <tp:taxon-name-part taxon-name-part-type="species">llanganati</tp:taxon-name-part></tp:taxon-name></italic>). <italic><tp:taxon-name><tp:taxon-name-part taxon-name-part-type="genus">Pristimantis</tp:taxon-name-part> <tp:taxon-name-part taxon-name-part-type="species">chloronotus</tp:taxon-name-part></tp:taxon-name></italic> and <italic><tp:taxon-name><tp:taxon-name-part taxon-name-part-type="genus">Pristimantis</tp:taxon-name-part> <tp:taxon-name-part taxon-name-part-type="species">colonensis</tp:taxon-name-part></tp:taxon-name></italic> can be easily distinguished from <italic><tp:taxon-name><tp:taxon-name-part taxon-name-part-type="genus">Pristimantis</tp:taxon-name-part> <tp:taxon-name-part taxon-name-part-type="species">llanganati</tp:taxon-name-part></tp:taxon-name></italic> in having sinuous paravertebral folds (absent in <italic><tp:taxon-name><tp:taxon-name-part taxon-name-part-type="genus">Pristimantis</tp:taxon-name-part> <tp:taxon-name-part taxon-name-part-type="species">llanganati</tp:taxon-name-part></tp:taxon-name></italic>; Fig. <xref ref-type="fig" rid="F1">1</xref>). In addition, <italic><tp:taxon-name><tp:taxon-name-part taxon-name-part-type="genus">Pristimantis</tp:taxon-name-part> <tp:taxon-name-part taxon-name-part-type="species">chloronotus</tp:taxon-name-part></tp:taxon-name></italic> upper eyelids are covered with small conical tubercles (one distinct conical tubercle surrounded by several lower conical tubercles in <italic><tp:taxon-name><tp:taxon-name-part taxon-name-part-type="genus">Pristimantis</tp:taxon-name-part> <tp:taxon-name-part taxon-name-part-type="species">llanganati</tp:taxon-name-part></tp:taxon-name></italic>). <italic><tp:taxon-name><tp:taxon-name-part taxon-name-part-type="genus">Pristimantis</tp:taxon-name-part> <tp:taxon-name-part taxon-name-part-type="species">colonensis</tp:taxon-name-part></tp:taxon-name></italic> also differs from <italic><tp:taxon-name><tp:taxon-name-part taxon-name-part-type="genus">Pristimantis</tp:taxon-name-part> <tp:taxon-name-part taxon-name-part-type="species">llanganati</tp:taxon-name-part></tp:taxon-name></italic> in having the posterior surfaces of thighs dark brown with white or cream oblique lines (white with brown bars in <italic><tp:taxon-name><tp:taxon-name-part taxon-name-part-type="genus">Pristimantis</tp:taxon-name-part> <tp:taxon-name-part taxon-name-part-type="species">llanganati</tp:taxon-name-part></tp:taxon-name></italic>), and iris yellowish gold (coppery in <italic><tp:taxon-name><tp:taxon-name-part taxon-name-part-type="genus">Pristimantis</tp:taxon-name-part> <tp:taxon-name-part taxon-name-part-type="species">llanganati</tp:taxon-name-part></tp:taxon-name></italic>). <italic><tp:taxon-name><tp:taxon-name-part taxon-name-part-type="genus">Pristimantis</tp:taxon-name-part> <tp:taxon-name-part taxon-name-part-type="species">incanus</tp:taxon-name-part></tp:taxon-name></italic> is also similar to <italic><tp:taxon-name><tp:taxon-name-part taxon-name-part-type="genus">Pristimantis</tp:taxon-name-part> <tp:taxon-name-part taxon-name-part-type="species">llanganati</tp:taxon-name-part></tp:taxon-name></italic> in coloration and disposition of tubercles on eyelids, heels, and tarsus. However, males of <italic><tp:taxon-name><tp:taxon-name-part taxon-name-part-type="genus">Pristimantis</tp:taxon-name-part> <tp:taxon-name-part taxon-name-part-type="species">incanus</tp:taxon-name-part></tp:taxon-name></italic> haven vocal slits (absent in <italic><tp:taxon-name><tp:taxon-name-part taxon-name-part-type="genus">Pristimantis</tp:taxon-name-part> <tp:taxon-name-part taxon-name-part-type="species">llanganati</tp:taxon-name-part></tp:taxon-name></italic>). Moreover, <italic><tp:taxon-name><tp:taxon-name-part taxon-name-part-type="genus">Pristimantis</tp:taxon-name-part> <tp:taxon-name-part taxon-name-part-type="species">incanus</tp:taxon-name-part></tp:taxon-name></italic> have glossy white points on groins, posterior surfaces of thighs and concealed surfaces of shanks (those areas are white and black or have dark brown stripes in <italic><tp:taxon-name><tp:taxon-name-part taxon-name-part-type="genus">Pristimantis</tp:taxon-name-part> <tp:taxon-name-part taxon-name-part-type="species">llanganati</tp:taxon-name-part></tp:taxon-name></italic>).</p></tp:treatment-sec><tp:treatment-sec sec-type="description"><title>Description of the holotype.</title><p>Adult male. Measurements (in mm): <abbrev xmlns:xlink="http://www.w3.org/1999/xlink" xlink:title="snout–vent length" xlink:type="simple">SVL</abbrev> 27.0; tibia length 18.8; foot length 22.8; head length 7.9; head width 9.8; eye diameter 3.2; tympanum diameter 1.3; interorbital distance 3.4; upper eyelid width 2.7; internarial distance 2.3; eye–nostril distance 2.8; tympanum–eye distance 1.3. Slender body; head as wide as body, wider than long; head width 36% of <abbrev xmlns:xlink="http://www.w3.org/1999/xlink" xlink:title="snout–vent length" xlink:type="simple">SVL</abbrev>; head length 29% of <abbrev xmlns:xlink="http://www.w3.org/1999/xlink" xlink:title="snout–vent length" xlink:type="simple">SVL</abbrev>; snout short, rounded in dorsal and lateral view; eye–nostril distance 89% of eye diameter; nostrils narrow, higher than long, directed dorsolaterally; canthus rostralis curved in dorsal view, slightly curved in profile; loreal region concave; lips rounded; upper eyelid bearing one small conical tubercle on its center and some low rounded tubercles posteriorly; upper eyelid width 82% of <abbrev xmlns:xlink="http://www.w3.org/1999/xlink" xlink:title="interorbital distance, distance between the medial edge of the orbits" xlink:type="simple">IOD</abbrev>; tympanic annulus barely visible, with upper and posterior margins covered by supratympanic fold; tympanic membrane present, distinct; tympanum diameter 39% of eye diameter, tympanum–eye distance 102% of tympanum diameter; few indistinct postrictal tubercles present. Choanae small, semicircular, not concealed by palatal shelf of maxilla; dentigerous processes of vomers low, indistinct, oblique, moderately separated, posteromedial to choanae; right vomer bearing two teeth and left vomer one tooth; vocal slits present; tongue slightly wider than long, notched behind, free posteriorly along one third of its length.</p><!--PageBreak--><p>Skin on dorsum covered by minute conical tubercles, head bearing two large tubercles, one between the orbits and the other half way between the interorbital line and the tip of the snout; dorsolateral folds absent; skin on flanks with minute conical tubercles; skin on throat and chest weakly areolate, belly areolate with scattered enlarged warts, and ventral surfaces of thighs weakly areolate; discoidal fold absent; cloacal sheath short; skin in cloacal region tuberculate with two enlarged tubercles, on each side, below the cloacal sheath. Ulnar tubercles present, subconical and low; elbow bearing one low subconical tubercle; nuptial pads absent; palmar tubercles low, weakly defined, outer palmar tubercle bifid, approximately twice the size of ovoid thenar tubercle; subarticular tubercles low, well defined, round in ventral and lateral view; supernumerary tubercles at base of fingers present, indistinct; fingers bearing narrow lateral fringes; Finger I shorter than Finger II; disc on Finger I rounded and on Finger II expanded, disc on Finger III and IV broadly expanded and truncate; pads on fingers well defined by circumferential grooves on all fingers (Fig. <xref ref-type="fig" rid="F2">2</xref>).</p><p>Hindlimbs slender, tibia length 70% of <abbrev xmlns:xlink="http://www.w3.org/1999/xlink" xlink:title="snout–vent length" xlink:type="simple">SVL</abbrev>; foot length 84% of <abbrev xmlns:xlink="http://www.w3.org/1999/xlink" xlink:title="snout–vent length" xlink:type="simple">SVL</abbrev>; upper surfaces of hindlimbs with minute conical and subconical tubercles; posterior surfaces of thighs smooth, ventral surfaces weakly areolate; knee bearing low conical tubercles; heel bearing low conical tubercles; inner tarsal fold present, long and weakly defined; inner metatarsal tubercle low, elliptical, rounded, two times the size of smaller, oval, rounded outer metatarsal tubercle; plantar surface weakly tuberculate; subarticular tubercles well defined, round in ventral and lateral view; toes bearing narrow lateral fringes; basal webbing between toes absent; discs nearly as large as those on fingers, most prominent on Toe IV and V; discs on toes expanded, rounded; all toes having ventral pads well defined by circumferential grooves; relative lengths of toes: 1 &lt; 2 &lt; 3 &lt; 5 &lt; 4 (Fig. <xref ref-type="fig" rid="F2">2</xref>); Toe V longer than Toe III (disc on Toe III reaches the proximal edge of the proximal subarticular tubercle on Toe IV, disc on Toe V reaches the proximal edge of distal subarticular tubercle on Toe IV).</p><p>Color of holotype in life is unknown. Color of holotype in ethanol 70% (Fig. <xref ref-type="fig" rid="F6">6</xref>): dorsal background color is greenish gray with a U-shaped brown mark on the top of head, a broad reddish-brown interorbital bar, an X-shaped reddish brown mark on the mid-dorsum, and scattered brown blotches; sides of head with a broad dark brown canthal stripe, two brown vertical labial bars, brown supratympanic fold; flanks white with dark brown diagonal stripes; groins white with dark brown diagonal stripes; forelimbs with brown transversal bars, hindlimbs with dark brown (nearly black) diagonal transversal bars; posterior surfaces of thighs and concealed surfaces of shanks whitish cream with broad dark brown bars. Venter creamy brown with brown mottling on throat, chest, and forelimbs, dark brown flecks on belly and ventral surfaces of thighs; palms and soles brownish cream.</p></tp:treatment-sec><tp:treatment-sec sec-type="variation"><title>Variation.</title><p>In this section, coloration refers to preserved individuals. In the type series, adult males (24.0–27.0 mm) (n = 2) are smaller than the single known female (<abbrev xmlns:xlink="http://www.w3.org/1999/xlink" xlink:title="snout–vent length" xlink:type="simple">SVL</abbrev> = 29.8 mm) (n = 1). See Table <xref ref-type="table" rid="T2">2</xref> for measurements and proportions of the type specimens and see Figure <xref ref-type="fig" rid="F7">7</xref> for photographs of preserved individuals. The single adult male paratype (<named-content xmlns:xlink="http://www.w3.org/1999/xlink" content-type="dwc:institutional_code" xlink:type="simple">QCAZ</named-content> 46227) differs from the holotype in having less conspicuous <!--PageBreak-->dorsal marks. The only known female (<named-content xmlns:xlink="http://www.w3.org/1999/xlink" content-type="dwc:institutional_code" xlink:type="simple">QCAZ</named-content> 46221) has the dorsum grayish cream. Three juvenile specimens (<named-content xmlns:xlink="http://www.w3.org/1999/xlink" content-type="dwc:institutional_code" xlink:type="simple">QCAZ</named-content> 46217, <abbrev xmlns:xlink="http://www.w3.org/1999/xlink" xlink:title="snout–vent length" xlink:type="simple">SVL</abbrev> 19.3 mm; <named-content xmlns:xlink="http://www.w3.org/1999/xlink" content-type="dwc:institutional_code" xlink:type="simple">QCAZ</named-content> 46141, <abbrev xmlns:xlink="http://www.w3.org/1999/xlink" xlink:title="snout–vent length" xlink:type="simple">SVL</abbrev> 12.5 mm and <named-content xmlns:xlink="http://www.w3.org/1999/xlink" content-type="dwc:institutional_code" xlink:type="simple">QCAZ</named-content> 46142, <abbrev xmlns:xlink="http://www.w3.org/1999/xlink" xlink:title="snout–vent length" xlink:type="simple">SVL</abbrev> 10.7 mm) are identical in coloration to the holotype but lack well defined dorsal marks. The juvenile <named-content xmlns:xlink="http://www.w3.org/1999/xlink" content-type="dwc:institutional_code" xlink:type="simple">QCAZ</named-content> 46142 has a dark brown venter.</p><fig id="F7" position="float" orientation="portrait"><label>Figure 7.</label><caption><p>Preserved individuals of <italic><tp:taxon-name><tp:taxon-name-part taxon-name-part-type="genus">Pristimantis</tp:taxon-name-part> <tp:taxon-name-part taxon-name-part-type="species">llanganati</tp:taxon-name-part></tp:taxon-name></italic> sp. n. showing dorsal and ventral variation. <bold>A</bold> dorsal view <bold>B</bold> ventral view. From left to right: <named-content xmlns:xlink="http://www.w3.org/1999/xlink" content-type="dwc:institutional_code" xlink:type="simple">QCAZ</named-content> 46221, adult female, <abbrev xmlns:xlink="http://www.w3.org/1999/xlink" xlink:title="snout–vent length" xlink:type="simple">SVL</abbrev> = 29.8 mm; <named-content xmlns:xlink="http://www.w3.org/1999/xlink" content-type="dwc:institutional_code" xlink:type="simple">QCAZ</named-content> 46227, adult male, <abbrev xmlns:xlink="http://www.w3.org/1999/xlink" xlink:title="snout–vent length" xlink:type="simple">SVL</abbrev> = 24.0 mm. Specimens are shown at the same scale.</p></caption><graphic xmlns:xlink="http://www.w3.org/1999/xlink" xlink:href="zookeys-593-139-g007.jpg" position="float" orientation="portrait" xlink:type="simple" id="oo_90083.jpg"/></fig><table-wrap id="T2" position="float" orientation="portrait"><label>Table 2.</label><caption><p>Measurements (in mm) and proportions of the type series of <italic><tp:taxon-name><tp:taxon-name-part taxon-name-part-type="genus">Pristimantis</tp:taxon-name-part> <tp:taxon-name-part taxon-name-part-type="species">llanganati</tp:taxon-name-part></tp:taxon-name></italic> sp. n. All specimens are adults, range and average (in parenthesis) show for two males.</p></caption><table id="TID0EZ1AG" rules="all"><tbody><tr><th rowspan="1" colspan="1">Characters</th><th rowspan="1" colspan="1">Females (n = 1)</th><th rowspan="1" colspan="1">Males (n = 2)</th></tr><tr><td rowspan="1" colspan="1">
                      <abbrev xmlns:xlink="http://www.w3.org/1999/xlink" xlink:title="snout–vent length" xlink:type="simple">SVL</abbrev>
                    </td><td rowspan="1" colspan="1">29.8</td><td rowspan="1" colspan="1">24.0–27.0 (25.0)</td></tr><tr><td rowspan="1" colspan="1">
                      <abbrev xmlns:xlink="http://www.w3.org/1999/xlink" xlink:title="tibia length" xlink:type="simple">TL</abbrev>
                    </td><td rowspan="1" colspan="1">16.3</td><td rowspan="1" colspan="1">13.2–18.8 (16.0)</td></tr><tr><td rowspan="1" colspan="1">
                      <abbrev xmlns:xlink="http://www.w3.org/1999/xlink" xlink:title="foot length, distance from proximal margin of inner metatarsal tubercle to tip of Toe IV" xlink:type="simple">FL</abbrev>
                    </td><td rowspan="1" colspan="1">15.7</td><td rowspan="1" colspan="1">18.2–22 8 (20.5)</td></tr><tr><td rowspan="1" colspan="1">
                      <abbrev xmlns:xlink="http://www.w3.org/1999/xlink" xlink:title="head length, obliquely from angle of jaw to tip of snout" xlink:type="simple">HL</abbrev>
                    </td><td rowspan="1" colspan="1">8.2</td><td rowspan="1" colspan="1">7.2–7.9 (7.5)</td></tr><tr><td rowspan="1" colspan="1">
                      <abbrev xmlns:xlink="http://www.w3.org/1999/xlink" xlink:title="head width, at level of angle of jaw" xlink:type="simple">HW</abbrev>
                    </td><td rowspan="1" colspan="1">10.3</td><td rowspan="1" colspan="1">9.0–9.8 (9.4)</td></tr><tr><td rowspan="1" colspan="1">
                      <abbrev xmlns:xlink="http://www.w3.org/1999/xlink" xlink:title="eye diameter, distance between the anterior and posterior borders of the visible eye" xlink:type="simple">ED</abbrev>
                    </td><td rowspan="1" colspan="1">3.5</td><td rowspan="1" colspan="1">2.9–3.2 (3.04)</td></tr><tr><td rowspan="1" colspan="1">TY</td><td rowspan="1" colspan="1">1.2</td><td rowspan="1" colspan="1">0.9–1.1 (1.0)</td></tr><tr><td rowspan="1" colspan="1">
                      <abbrev xmlns:xlink="http://www.w3.org/1999/xlink" xlink:title="interorbital distance, distance between the medial edge of the orbits" xlink:type="simple">IOD</abbrev>
                    </td><td rowspan="1" colspan="1">3.4</td><td rowspan="1" colspan="1">2.7–3.4(3.0)</td></tr><tr><td rowspan="1" colspan="1">
                      <abbrev xmlns:xlink="http://www.w3.org/1999/xlink" xlink:title="upper eyelid width, length of the visible eye along the outer edge of eyelid" xlink:type="simple">EW</abbrev>
                    </td><td rowspan="1" colspan="1">3.2</td><td rowspan="1" colspan="1">2.36–2.7 (2.5)</td></tr><tr><td rowspan="1" colspan="1">
                      <abbrev xmlns:xlink="http://www.w3.org/1999/xlink" xlink:title="internarial distance, distance between the inner edges of nares" xlink:type="simple">IND</abbrev>
                    </td><td rowspan="1" colspan="1">2.3</td><td rowspan="1" colspan="1">2.2–2.3 (2.2)</td></tr><tr><td rowspan="1" colspan="1">E–N</td><td rowspan="1" colspan="1">3.1</td><td rowspan="1" colspan="1">2.4–2.8 (2.6)</td></tr><tr><td rowspan="1" colspan="1">
                      <abbrev xmlns:xlink="http://www.w3.org/1999/xlink" xlink:title="tibia length" xlink:type="simple">TL</abbrev>/<abbrev xmlns:xlink="http://www.w3.org/1999/xlink" xlink:title="snout–vent length" xlink:type="simple">SVL</abbrev></td><td rowspan="1" colspan="1">0.6</td><td rowspan="1" colspan="1">0.6–0.7 (0.6)</td></tr><tr><td rowspan="1" colspan="1">
                      <abbrev xmlns:xlink="http://www.w3.org/1999/xlink" xlink:title="foot length, distance from proximal margin of inner metatarsal tubercle to tip of Toe IV" xlink:type="simple">FL</abbrev>/<abbrev xmlns:xlink="http://www.w3.org/1999/xlink" xlink:title="snout–vent length" xlink:type="simple">SVL</abbrev></td><td rowspan="1" colspan="1">0.5</td><td rowspan="1" colspan="1">0.8</td></tr><tr><td rowspan="1" colspan="1">
                      <abbrev xmlns:xlink="http://www.w3.org/1999/xlink" xlink:title="head length, obliquely from angle of jaw to tip of snout" xlink:type="simple">HL</abbrev>/<abbrev xmlns:xlink="http://www.w3.org/1999/xlink" xlink:title="snout–vent length" xlink:type="simple">SVL</abbrev></td><td rowspan="1" colspan="1">0.3</td><td rowspan="1" colspan="1">0.3</td></tr><tr><td rowspan="1" colspan="1">
                      <abbrev xmlns:xlink="http://www.w3.org/1999/xlink" xlink:title="head width, at level of angle of jaw" xlink:type="simple">HW</abbrev>/<abbrev xmlns:xlink="http://www.w3.org/1999/xlink" xlink:title="snout–vent length" xlink:type="simple">SVL</abbrev></td><td rowspan="1" colspan="1">0.4</td><td rowspan="1" colspan="1">0.4</td></tr><tr><td rowspan="1" colspan="1">
                      <abbrev xmlns:xlink="http://www.w3.org/1999/xlink" xlink:title="head width, at level of angle of jaw" xlink:type="simple">HW</abbrev>/<abbrev xmlns:xlink="http://www.w3.org/1999/xlink" xlink:title="head length, obliquely from angle of jaw to tip of snout" xlink:type="simple">HL</abbrev></td><td rowspan="1" colspan="1">1.3</td><td rowspan="1" colspan="1">1.3</td></tr><tr><td rowspan="1" colspan="1">E–N/<abbrev xmlns:xlink="http://www.w3.org/1999/xlink" xlink:title="eye diameter, distance between the anterior and posterior borders of the visible eye" xlink:type="simple">ED</abbrev></td><td rowspan="1" colspan="1">0.9</td><td rowspan="1" colspan="1">0.9</td></tr><tr><td rowspan="1" colspan="1">
                      <abbrev xmlns:xlink="http://www.w3.org/1999/xlink" xlink:title="upper eyelid width, length of the visible eye along the outer edge of eyelid" xlink:type="simple">EW</abbrev>/<abbrev xmlns:xlink="http://www.w3.org/1999/xlink" xlink:title="interorbital distance, distance between the medial edge of the orbits" xlink:type="simple">IOD</abbrev></td><td rowspan="1" colspan="1">0.9</td><td rowspan="1" colspan="1">0.8</td></tr><tr><td rowspan="1" colspan="1">TY/<abbrev xmlns:xlink="http://www.w3.org/1999/xlink" xlink:title="eye diameter, distance between the anterior and posterior borders of the visible eye" xlink:type="simple">ED</abbrev></td><td rowspan="1" colspan="1">0.3</td><td rowspan="1" colspan="1">0.3</td></tr></tbody></table></table-wrap><p>Coloration in life (Fig. <xref ref-type="fig" rid="F8">8</xref>): Based on digital photographs of adult male (<named-content xmlns:xlink="http://www.w3.org/1999/xlink" content-type="dwc:institutional_code" xlink:type="simple">QCAZ</named-content> 46227) and of adult female (<named-content xmlns:xlink="http://www.w3.org/1999/xlink" content-type="dwc:institutional_code" xlink:type="simple">QCAZ</named-content> 46221). Dorsum olive green with an X-shaped mark in the mid-dorsum (<named-content xmlns:xlink="http://www.w3.org/1999/xlink" content-type="dwc:institutional_code" xlink:type="simple">QCAZ</named-content> 46221) or with a light brown blotch on the scapular region with a rhomboidal dark brown mark and dark brown flecks (<named-content xmlns:xlink="http://www.w3.org/1999/xlink" content-type="dwc:institutional_code" xlink:type="simple">QCAZ</named-content> 46227) limbs bearing transversal broad dark brown bars, posterior and anterior surfaces of thighs and concealed surfaces of shanks white with dark brown bars; top of head light brown to brown with a broad dark brown interorbital bar; sides of head greenish brown with a dark brown canthal stripe, two broad dark brown labial bars and dark brown supratympanic fold; flanks, including the groins white to whitish cream with broad dark brown diagonal stripes; anterior and posterior surfaces of thighs, concealed surfaces of shanks and dorsal surfaces of limbs are white with dark brown transversal bars. Ventrally, throat and chest are dirty cream with brown mottling, belly and ventral surfaces of thighs are dirty cream with brown flecks; ventral surfaces of tarsus, forelimbs, palms, and soles brown with minute cream flecks. Iris cooper with dark brown reticulations and a reddish midhorizontal band. Sexual dimorphism in morphology could not be evaluated due to the small sample of adult individuals (n = 3; one female and two males).</p><fig id="F8" position="float" orientation="portrait"><label>Figure 8.</label><caption><p>Coloration in life of <italic><tp:taxon-name><tp:taxon-name-part taxon-name-part-type="genus">Pristimantis</tp:taxon-name-part> <tp:taxon-name-part taxon-name-part-type="species">llanganati</tp:taxon-name-part></tp:taxon-name></italic> sp. n. <bold>A</bold> dorsal view <bold>B</bold> ventral view. From left to right: <named-content xmlns:xlink="http://www.w3.org/1999/xlink" content-type="dwc:institutional_code" xlink:type="simple">QCAZ</named-content> 46227, adult male, <abbrev xmlns:xlink="http://www.w3.org/1999/xlink" xlink:title="snout–vent length" xlink:type="simple">SVL</abbrev> = 24.0 mm; <named-content xmlns:xlink="http://www.w3.org/1999/xlink" content-type="dwc:institutional_code" xlink:type="simple">QCAZ</named-content> 46221, adult female, <abbrev xmlns:xlink="http://www.w3.org/1999/xlink" xlink:title="snout–vent length" xlink:type="simple">SVL</abbrev> = 29.8 mm. Pictures are not scaled.</p></caption><graphic xmlns:xlink="http://www.w3.org/1999/xlink" xlink:href="zookeys-593-139-g008.jpg" position="float" orientation="portrait" xlink:type="simple" id="oo_90084.jpg"/></fig><!--PageBreak--></tp:treatment-sec><tp:treatment-sec sec-type="distribution"><title>Distribution, natural history, and conservation status.</title><p>
              <italic><tp:taxon-name><tp:taxon-name-part taxon-name-part-type="genus">Pristimantis</tp:taxon-name-part> <tp:taxon-name-part taxon-name-part-type="species">llanganati</tp:taxon-name-part></tp:taxon-name></italic> is known from three localities (elevation range is 2253–2883 m) from Provincia del Napo, Parque Nacional Llanganates, along the Salcedo-Tena road. Maximum airline distance between localities is 6.5 km. Ecosystem type is Evergreen Montane Forest of the Eastern Andean Cordillera (as defined by <xref ref-type="bibr" rid="B15">Ministerio de Ambiente del Ecuador 2013</xref>) or Eastern Montane Forest (as defined by <xref ref-type="bibr" rid="B23">Ron et al. 2016</xref>).</p><!--PageBreak--><p>All specimens were collected at night on vegetation. Four of them were in a flooded area in forest border. Two were in primary forest. A deforestation map by Ministerio de Ambiente (2013) shows continuous forest at the known localities. Because we lack population data and most of the Llanganates region is unexplored, we assign <italic><tp:taxon-name><tp:taxon-name-part taxon-name-part-type="genus">Pristimantis</tp:taxon-name-part> <tp:taxon-name-part taxon-name-part-type="species">llanganati</tp:taxon-name-part></tp:taxon-name></italic> to the Data Deficient Red List category (based on <xref ref-type="bibr" rid="B9">IUCN 2001</xref> guidelines).</p><fig id="F9" position="float" orientation="portrait"><label>Figure 9.</label><caption><p>Map showing known localities for <italic><tp:taxon-name><tp:taxon-name-part taxon-name-part-type="genus">Pristimantis</tp:taxon-name-part> <tp:taxon-name-part taxon-name-part-type="species">llanganati</tp:taxon-name-part></tp:taxon-name></italic> sp. n. and <italic><tp:taxon-name><tp:taxon-name-part taxon-name-part-type="genus">Pristimantis</tp:taxon-name-part> <tp:taxon-name-part taxon-name-part-type="species">yanezi</tp:taxon-name-part></tp:taxon-name></italic> sp. n. Circles are for <italic><tp:taxon-name><tp:taxon-name-part taxon-name-part-type="genus">Pristimantis</tp:taxon-name-part> <tp:taxon-name-part taxon-name-part-type="species">llanganati</tp:taxon-name-part></tp:taxon-name></italic> sp. n. and triangles for <italic><tp:taxon-name><tp:taxon-name-part taxon-name-part-type="genus">Pristimantis</tp:taxon-name-part> <tp:taxon-name-part taxon-name-part-type="species">yanezi</tp:taxon-name-part></tp:taxon-name></italic> sp. n. Localities are based on type specimens deposited at the <named-content xmlns:xlink="http://www.w3.org/1999/xlink" content-type="dwc:institutional_code" xlink:type="simple">QCAZ</named-content> collection (see Suppl. material <xref ref-type="supplementary-material" rid="S1">1</xref> for a list). The limit of Llanganates National Park is shown in red.</p></caption><graphic xmlns:xlink="http://www.w3.org/1999/xlink" xlink:href="zookeys-593-139-g009.jpg" position="float" orientation="portrait" xlink:type="simple" id="oo_90085.jpg"/></fig><!--PageBreak--></tp:treatment-sec><tp:treatment-sec sec-type="etymology"><title>Etymology.</title><p>The species name <italic><tp:taxon-name><tp:taxon-name-part taxon-name-part-type="species">llanganati</tp:taxon-name-part></tp:taxon-name></italic> is a noun that refers to the kichwa word “Llanganati” that means “beautiful hill”. This word also gives name to Llanganates National Park, the area where the species was discovered. Many areas in the park are difficult to access and are biologically unexplored. This inaccessibility has protected large areas of its páramos and montane forests, a valuable asset for the conservation and Andean biodiversity.</p></tp:treatment-sec><tp:treatment-sec sec-type="remarks"><title>Remarks.</title><p>As in <italic><tp:taxon-name><tp:taxon-name-part taxon-name-part-type="genus">Pristimantis</tp:taxon-name-part> <tp:taxon-name-part taxon-name-part-type="species">yanezi</tp:taxon-name-part></tp:taxon-name></italic>, <italic><tp:taxon-name><tp:taxon-name-part taxon-name-part-type="genus">Pristimantis</tp:taxon-name-part> <tp:taxon-name-part taxon-name-part-type="species">llanganati</tp:taxon-name-part></tp:taxon-name></italic> is not assigned to a species group until genetic data allows determining its phylogenetic position.</p></tp:treatment-sec><tp:treatment-sec><!--Section generated to contain objects referenced in tp:taxon-treatment.--><fig id="F2" position="float" orientation="portrait"><label>Figure 2.</label><caption><p>Palmar and plantar surfaces of the new species. Photos of hand (<bold>A</bold>) and foot (<bold>B</bold>) of <italic><tp:taxon-name><tp:taxon-name-part taxon-name-part-type="genus">Pristimantis</tp:taxon-name-part> <tp:taxon-name-part taxon-name-part-type="species">yanezi</tp:taxon-name-part></tp:taxon-name></italic> sp. n., <named-content xmlns:xlink="http://www.w3.org/1999/xlink" content-type="dwc:institutional_code" xlink:type="simple">QCAZ</named-content> 46259 (holotype), adult male, <abbrev xmlns:xlink="http://www.w3.org/1999/xlink" xlink:type="simple"><def><p>Hand Length </p></def>(HL)</abbrev> = 11.4 mm, <abbrev xmlns:xlink="http://www.w3.org/1999/xlink" xlink:type="simple"><def><p>Foot Length </p></def>(FL)</abbrev> = 14.8; hand (<bold>C</bold>) and foot (<bold>D</bold>) of <italic><tp:taxon-name><tp:taxon-name-part taxon-name-part-type="genus">Pristimantis</tp:taxon-name-part> <tp:taxon-name-part taxon-name-part-type="species">llanganati</tp:taxon-name-part></tp:taxon-name></italic> sp. n., <named-content xmlns:xlink="http://www.w3.org/1999/xlink" content-type="dwc:institutional_code" xlink:type="simple">QCAZ</named-content> 46140 (holotype), adult male, <abbrev xmlns:xlink="http://www.w3.org/1999/xlink" xlink:title="Hand Length" xlink:type="simple">HL</abbrev> = 10.2 mm, <abbrev xmlns:xlink="http://www.w3.org/1999/xlink" xlink:title="Foot Length" xlink:type="simple">FL</abbrev> = 22.8 mm.</p></caption><graphic xmlns:xlink="http://www.w3.org/1999/xlink" xlink:href="zookeys-593-139-g002.jpg" position="float" orientation="portrait" xlink:type="simple" id="oo_90078.jpg"/></fig><fig id="F1" position="float" orientation="portrait"><label>Figure 1.</label><caption><p>Coloration in life of new species and similar congeners. <bold>A</bold> <italic><tp:taxon-name><tp:taxon-name-part taxon-name-part-type="genus">Pristimantis</tp:taxon-name-part> <tp:taxon-name-part taxon-name-part-type="species">llanganati</tp:taxon-name-part></tp:taxon-name></italic> sp. n., <named-content xmlns:xlink="http://www.w3.org/1999/xlink" content-type="dwc:institutional_code" xlink:type="simple">QCAZ</named-content> 46227, adult male, <abbrev xmlns:xlink="http://www.w3.org/1999/xlink" xlink:title="snout–vent length" xlink:type="simple">SVL</abbrev> = 24.0 mm <bold>B</bold> <italic><tp:taxon-name><tp:taxon-name-part taxon-name-part-type="genus">Pristimantis</tp:taxon-name-part> <tp:taxon-name-part taxon-name-part-type="species">roni</tp:taxon-name-part></tp:taxon-name></italic>, <named-content xmlns:xlink="http://www.w3.org/1999/xlink" content-type="dwc:institutional_code" xlink:type="simple">QCAZ</named-content> 58928, adult male, <abbrev xmlns:xlink="http://www.w3.org/1999/xlink" xlink:title="snout–vent length" xlink:type="simple">SVL</abbrev> = 27.5 mm <bold>C</bold> <italic><tp:taxon-name><tp:taxon-name-part taxon-name-part-type="genus">Pristimantis</tp:taxon-name-part> <tp:taxon-name-part taxon-name-part-type="species">bellae</tp:taxon-name-part></tp:taxon-name></italic>, <named-content xmlns:xlink="http://www.w3.org/1999/xlink" content-type="dwc:institutional_code" xlink:type="simple">QCAZ</named-content> 46253, adult male, <abbrev xmlns:xlink="http://www.w3.org/1999/xlink" xlink:title="snout–vent length" xlink:type="simple">SVL</abbrev> = 22.0 mm <bold>D</bold> <italic><tp:taxon-name><tp:taxon-name-part taxon-name-part-type="genus">Pristimantis</tp:taxon-name-part> <tp:taxon-name-part taxon-name-part-type="species">yanezi</tp:taxon-name-part></tp:taxon-name></italic> sp. n., <named-content xmlns:xlink="http://www.w3.org/1999/xlink" content-type="dwc:institutional_code" xlink:type="simple">QCAZ</named-content> 45964, adult male, <abbrev xmlns:xlink="http://www.w3.org/1999/xlink" xlink:title="snout–vent length" xlink:type="simple">SVL</abbrev> = 27.8 mm <bold>E</bold> <italic><tp:taxon-name><tp:taxon-name-part taxon-name-part-type="genus">Pristimantis</tp:taxon-name-part> <tp:taxon-name-part taxon-name-part-type="species">inusitatus</tp:taxon-name-part></tp:taxon-name></italic>, <named-content xmlns:xlink="http://www.w3.org/1999/xlink" content-type="dwc:institutional_code" xlink:type="simple">QCAZ</named-content> 40107, <abbrev xmlns:xlink="http://www.w3.org/1999/xlink" xlink:title="snout–vent length" xlink:type="simple">SVL</abbrev> = no voucher available <bold>F</bold> <italic><tp:taxon-name><tp:taxon-name-part taxon-name-part-type="genus">Pristimantis</tp:taxon-name-part> <tp:taxon-name-part taxon-name-part-type="species">crucifer</tp:taxon-name-part></tp:taxon-name></italic>, <named-content xmlns:xlink="http://www.w3.org/1999/xlink" content-type="dwc:institutional_code" xlink:type="simple">QCAZ</named-content> 56765, adult female, <abbrev xmlns:xlink="http://www.w3.org/1999/xlink" xlink:title="snout–vent length" xlink:type="simple">SVL</abbrev> = 25.6 mm <bold>G</bold> <italic><tp:taxon-name><tp:taxon-name-part taxon-name-part-type="genus">Pristimantis</tp:taxon-name-part> <tp:taxon-name-part taxon-name-part-type="species">colonensis</tp:taxon-name-part></tp:taxon-name></italic>, <named-content xmlns:xlink="http://www.w3.org/1999/xlink" content-type="dwc:institutional_code" xlink:type="simple">QCAZ</named-content> 53318, adult female, <abbrev xmlns:xlink="http://www.w3.org/1999/xlink" xlink:title="snout–vent length" xlink:type="simple">SVL</abbrev> = 28.8 mm <bold>H</bold> <italic><tp:taxon-name><tp:taxon-name-part taxon-name-part-type="genus">Pristimantis</tp:taxon-name-part> <tp:taxon-name-part taxon-name-part-type="species">katoptroides</tp:taxon-name-part></tp:taxon-name></italic>, <named-content xmlns:xlink="http://www.w3.org/1999/xlink" content-type="dwc:institutional_code" xlink:type="simple">QCAZ</named-content> 58896, adult male, <abbrev xmlns:xlink="http://www.w3.org/1999/xlink" xlink:title="snout–vent length" xlink:type="simple">SVL</abbrev> = 18.9 mm <bold>I</bold> <italic><tp:taxon-name><tp:taxon-name-part taxon-name-part-type="genus">Pristimantis</tp:taxon-name-part> <tp:taxon-name-part taxon-name-part-type="species">eriphus</tp:taxon-name-part></tp:taxon-name></italic>, <named-content xmlns:xlink="http://www.w3.org/1999/xlink" content-type="dwc:institutional_code" xlink:type="simple">QCAZ</named-content> 58603, adult male, <abbrev xmlns:xlink="http://www.w3.org/1999/xlink" xlink:title="snout–vent length" xlink:type="simple">SVL</abbrev> = 23.2 mm. Pictures are not scaled.</p></caption><graphic xmlns:xlink="http://www.w3.org/1999/xlink" xlink:href="zookeys-593-139-g001.jpg" position="float" orientation="portrait" xlink:type="simple" id="oo_90077.jpg"/></fig><supplementary-material xmlns:xlink="http://www.w3.org/1999/xlink" id="S1" position="float" orientation="portrait" xlink:type="simple"><label>Supplementary material 1</label><caption><p>List of specimens examined and associated collection data</p></caption><p>Data type: Occurrence</p><p>Explanation note: All samples belong to genus <italic><tp:taxon-name><tp:taxon-name-part taxon-name-part-type="genus">Pristimantis</tp:taxon-name-part></tp:taxon-name></italic>. We present museum and field number, locality, and coordinates, for each individual. <abbrev content-type="institution" xlink:type="simple">QCAZ<def><p> = Museo de Zoología de la <named-content xlink:type="simple" content-type="institution" xlink:href="http://grbio.org/institution/pontificia-universidad-cat%C3%B3lica-del-ecuador">Pontificia Universidad Católica del Ecuador</named-content></p></def></abbrev>. Abbreviations in the locality column are: <abbrev xlink:type="simple">BI<def><p> = Bosque integral</p></def></abbrev>; <abbrev xlink:type="simple">BS<def><p> = Biological station</p></def></abbrev>; <abbrev xlink:type="simple">CR<def><p> = Communal reserve</p></def></abbrev>; <abbrev xlink:type="simple">NP<def><p> = National Park</p></def></abbrev>.</p><media xlink:href="zookeys-593-139-s001.xlsx" mimetype="application" mime-subtype="vnd.openxmlformats-officedocument.spreadsheetml.sheet" position="float" orientation="portrait" xlink:type="simple" id="oo_90088.xlsx"/><permissions><license xlink:type="simple"><license-p>This dataset is made available under the Open Database License (http://opendatacommons.org/licenses/odbl/1.0/). The Open Database License (ODbL) is a license agreement intended to allow users to freely share, modify, and use this Dataset while maintaining this same freedom for others, provided that the original source and author(s) are credited.</license-p></license></permissions><attrib specific-use="authors">María J. Navarrete, Pablo J. Venegas, and Santiago R. Ron</attrib></supplementary-material></tp:treatment-sec><ref-list><ref id="B15"><mixed-citation xmlns:xlink="http://www.w3.org/1999/xlink" xlink:type="simple">
          <institution xlink:type="simple">Ministerio de Ambiente del Ecuador</institution> (<year>2013</year>) <source>Sistema de Clasificación de los Ecosistemas del Ecuador Continental</source>. <publisher-name>Subsecretaría de Patrimonio Natural</publisher-name>, <publisher-loc>Quito, Ecuador</publisher-loc>.</mixed-citation></ref><ref id="B23"><mixed-citation xmlns:xlink="http://www.w3.org/1999/xlink" xlink:type="simple">
          <person-group><name name-style="western"><surname>Ron</surname><given-names>SR</given-names></name><name name-style="western"><surname>Guayasamin</surname><given-names>JM</given-names></name><name name-style="western"><surname>Yánez-Muñoz</surname><given-names>MH</given-names></name><name name-style="western"><surname>Merino-Viteri</surname><given-names>A</given-names></name><name name-style="western"><surname>Ortiz</surname><given-names>DA</given-names></name><name name-style="western"><surname>Nicolalde</surname><given-names>DA</given-names></name></person-group> (<year>2016</year>) <source>AmphibiaWebEcuador. Version 2016.0</source>. <ext-link xlink:type="simple" ext-link-type="uri" xlink:href="http://zoologia.puce.edu.ec/Vertebrados/anfibios/AnfibiosEcuador">http://zoologia.puce.edu.ec/Vertebrados/anfibios/AnfibiosEcuador</ext-link> [accessed 01-02-2016]</mixed-citation></ref><ref id="B9"><mixed-citation xmlns:xlink="http://www.w3.org/1999/xlink" xlink:type="simple">
          <institution xlink:type="simple">IUCN</institution> (<year>2001</year>) <source>Red List Categories: version 3.1</source>. <publisher-name>UICN Species Survival Commission</publisher-name>, <publisher-loc>Gland</publisher-loc>.</mixed-citation></ref></ref-list></tp:taxon-treatment>
