# Supplementary material for: Two new species of frogs of the genus Pristimantis from Llanganates National Park in Ecuador with comments on the regional diversity of Ecuadorian Pristimantis (Anura, Craugastoridae)
Source: Zookeys. 2016 May 26;(593):139–62. doi: 10.3897/zookeys.593.8063 (PMC4926633; doi:10.3897/zookeys.593.8063)
Supplement: Supplementary material 1 — List of specimens examined and associated collection data [file zookeys-593-139-s001.xlsx]

## Sheet: Hoja2
Species	Institutional voucher number	Field collection number	Country	Department/Province	Municipality/ Locality	Latitude	Longitude
P. bellae	QCAZ45742	SC29369	Ecuador	Pastaza	Mera, CR Ankaku, Llanganates NP, 1668 m.	-1.268	-78.048
P. bellae	QCAZ45749	SC29378	Ecuador	Pastaza	Mera, CR Ankaku, Llanganates NP, 1668 m.	-1.268	-78.048
P. bellae	QCAZ45756	SC29386	Ecuador	Pastaza	Mera, CR Ankaku, Llanganates NP, 1668 m.	-1.268	-78.048
P. chloronotus	QCAZ14533	SC41	Ecuador	Carchi	Montúfar, El Chamizo, 3150 m.	-0.493	-77.768
P. chloronotus	QCAZ14534	SC42	Ecuador	Carchi	Montúfar, El Chamizo, 3150 m.	-0.493	-77.768
P. chloronotus	QCAZ14535	SC43	Ecuador	Carchi	Montúfar, El Chamizo, 3150 m.	-0.493	-77.768
P. chloronotus	QCAZ14536	SC55	Ecuador	Carchi	Montúfar, El Chamizo, 3250 m.	-0.493	-77.768
P. chloronotus	QCAZ14537	SC68	Ecuador	Carchi	Montúfar, El Chamizo, 3150 m.	-0.493	-77.768
P. chloronotus	QCAZ14538	SC119	Ecuador	Carchi	Montúfar, El Chamizo, 3100 m.	-0.493	-77.768
P. chloronotus	QCAZ14539	SC181	Ecuador	Carchi	Montúfar, El Chamizo, 3250 m.	-0.493	-77.768
P. colonensis	QCAZ14541	SC282	Ecuador	Sucumbíos	Sucumbíos, Playón de San Francisco, 3450 m.	0.642	-77.62
P. colonensis	QCAZ14545	SC313	Ecuador	Sucumbíos	Sucumbíos, Playón de San Francisco, 3600 m.	0.642	-77.62
P. colonensis	QCAZ14546	SC318	Ecuador	Sucumbíos	Sucumbíos, Playón de San Francisco, 2600 m.	0.642	-77.62
P. colonensis	QCAZ50030	SC31058	Ecuador	Sucumbíos	Sucumbíos, Santa Bárbara, 2586 m.	0.644	-77.532
P. colonensis	QCAZ10799	AGG394	Ecuador	Napo	Archidona, Coordillera del Los Guacamayos, 2200 m.	-0.659	-77.935
P. colonensis	QCAZ50262	CDC0268	Ecuador	Napo	Reserva Antisana, Las Cancheras, 2400 m.	-0.63	-77.918
P. colonensis	QCAZ50263	CDC0269	Ecuador	Napo	Reserva Antisana, Las Cancheras, 2400 m.	-0.63	-77.918
P. colonensis	QCAZ50267	CDC0277	Ecuador	Napo	Reserva Antisana, Las Cancheras, 2400 m.	-0.63	-77.918
P. colonensis	QCAZ50271	CDC0282	Ecuador	Napo	Reserva Antisana, Las Cancheras, 2400 m.	-0.63	-77.918
P. colonensis	QCAZ50272	CDC0284	Ecuador	Napo	Reserva Antisana, Las Cancheras, 2400 m.	-0.63	-77.918
P. colonensis	QCAZ50277	CDC0289	Ecuador	Napo	Reserva Antisana, Las Cancheras, 2400 m.	-0.63	-77.918
P. colonensis	QCAZ50282	CDC0310	Ecuador	Napo	Reserva Antisana, Las Cancheras, 2400 m.	-0.63	-77.918
P. crucifer	QCAZ22322	SC2653	Ecuador	Pichincha	San Miguel de los Bancos, Mindo BS , 1601 m.	-0.078	-78.732
P. crucifer	QCAZ22323	SC2932	Ecuador	Pichincha	San Miguel de los Bancos, Mindo BS , 1601 m.	-0.078	-78.732
P. crucifer	QCAZ22324	SC2646	Ecuador	Pichincha	San Miguel de los Bancos, Mindo BS , 1601 m.	-0.078	-78.732
P. crucifer	QCAZ22325	SC2934	Ecuador	Pichincha	San Miguel de los Bancos, Mindo BS , 1601 m.	-0.078	-78.732
P. crucifer	QCAZ22326	SC2984	Ecuador	Pichincha	San Miguel de los Bancos, Mindo BS , 1601 m.	-0.078	-78.732
P. crucifer	QCAZ39331	SC22149	Ecuador	Imbabura	Cotacachi, Reserve Siempre Verde, 2468 m.	0.372	-78.422
P. eriphus	QCAZ16187	SC554	Ecuador	Napo	Quijos, Yanayacu BS	-0.599	-77.89
P. eriphus	QCAZ16190	SC535	Ecuador	Napo	Quijos, Yanayacu BS	-0.599	-77.89
P. eriphus	QCAZ19063	SC238	Ecuador	Napo	Quijos, Yanayacu BS, 2137 m.	-0.6009	-77.891
P. eriphus	QCAZ22281	SC4556	Ecuador	Napo	Quijos, Yanayacu BS, 2000 m.	-0.599	-77.89
P. eriphus	QCAZ22283	SC4187	Ecuador	Napo	Quijos, Yanayacu BS, 2000 m.	-0.599	-77.89
P. eriphus	QCAZ22284	SC4545	Ecuador	Napo	Quijos, Yanayacu BS, 2000 m.	-0.599	-77.89
P. eriphus	QCAZ22730	SC1246	Ecuador	Napo	Quijos, Yanayacu BS, 2000 m.	-0.599	-77.89
P. eriphus	QCAZ22731	SC2543	Ecuador	Napo	Quijos, Yanayacu BS, 2000 m.	-0.599	-77.89
P. eriphus	QCAZ22732	SC1268	Ecuador	Napo	Quijos, Yanayacu BS, 2000 m.	-0.599	-77.89
P. eriphus	QCAZ22735	SC2629	Ecuador	Napo	Quijos, Yanayacu BS, 2000 m.	-0.599	-77.89
P. eriphus	QCAZ22737	SC1243	Ecuador	Napo	Quijos, Yanayacu BS, 2000 m.	-0.599	-77.89
P. eriphus	QCAZ22739	SC1186	Ecuador	Napo	Quijos, Yanayacu BS, 2000 m.	-0.599	-77.89
P. galdi	QCAZ32362	SC3870	Ecuador	Zamora Chinchipe	El Pangui, in the Río Blanco Valley	-3.625	-78.587
P. galdi	QCAZ32363	SC3871	Ecuador	Zamora Chinchipe	El Pangui, in the Río Blanco Valley	-3.625	-78.587
P. galdi	QCAZ32364	SC3872	Ecuador	Zamora Chinchipe	El Pangui, in the Río Blanco Valley	-3.625	-78.587
P. galdi	QCAZ32365	SC3873	Ecuador	Zamora Chinchipe	El Pangui, in the Río Blanco Valley	-3.625	-78.587
P. galdi	QCAZ32367	SC3875	Ecuador	Zamora Chinchipe	El Pangui, in the Río Blanco Valley	-3.625	-78.587
P. galdi	QCAZ32369	SC3877	Ecuador	Zamora Chinchipe	El Pangui, in the Río Blanco Valley	-3.625	-78.587
P. incanus	QCAZ46235	SC29784	Ecuador	Napo	Tena, On the road between Salcedo and Tena at Km 60, 2095 m.	-1.009	-78.188
P. incanus	QCAZ46236	SC29786	Ecuador	Napo	Tena, On the road between Salcedo and Tena at Km 60, 2095 m.	-1.009	-78.188
P. incanus	QCAZ46237	SC29789	Ecuador	Napo	Tena, On the road between Salcedo and Tena at Km 60, 2095 m.	-1.009	-78.188
P. incanus	QCAZ46238	SC29792	Ecuador	Napo	Tena, On the road between Salcedo and Tena at Km 60, 2095 m.	-1.009	-78.188
P. incanus	QCAZ46248	SC29807	Ecuador	Napo	Tena, On the road between Salcedo and Tena at Km 60, 2095 m.	-1.009	-78.188
P. incanus	QCAZ31386	SC174	Ecuador	Napo	Cocodrilo Station	-0.655	-77.785
P. incanus	QCAZ31387	SC175	Ecuador	Napo	Cocodrilo Station	-0.655	-77.785
P. incanus	QCAZ31388	SC176	Ecuador	Napo	Cocodrilo Station	-0.655	-77.785
P. incanus	QCAZ31389	SC206	Ecuador	Napo	Cocodrilo Station	-0.655	-77.785
P. incanus	QCAZ31390	SC465	Ecuador	Napo	Cocodrilo Station	-0.655	-77.785
P. incanus	QCAZ31391	SC466	Ecuador	Napo	Cocodrilo Station	-0.655	-77.785
P. incanus	QCAZ31393	SC468	Ecuador	Napo	Cocodrilo Station	-0.655	-77.785
P. incanus	QCAZ31394	SC469	Ecuador	Napo	Cocodrilo Station	-0.655	-77.785
P. incanus	QCAZ31395	SC470	Ecuador	Napo	Cocodrilo Station	-0.655	-77.785
P. incanus	QCAZ31396	SC1286	Ecuador	Napo	Cocodrilo Station	-0.655	-77.785
P. incanus	QCAZ31397	SC1287	Ecuador	Napo	Cocodrilo Station	-0.655	-77.785
P. incanus	QCAZ31398	SC1288	Ecuador	Napo	Cocodrilo Station	-0.655	-77.785
P. incanus	QCAZ31399	SC1291	Ecuador	Napo	Cocodrilo Station	-0.655	-77.785
P. incanus	QCAZ31400	SC1296	Ecuador	Napo	Cocodrilo Station	-0.655	-77.785
P. inusitatus	QCAZ45893	SC29556	Ecuador	Pastaza	Mera, CR Ankaku, Llanganates NP, 2300 m.	-1.279	-78.078
P. inusitatus	QCAZ45864	SC29521	Ecuador	Pastaza	Mera, CR Ankaku, Llanganates NP, 2350 m.	-1.279	-78.078
P. inusitatus	QCAZ45867	SC29524	Ecuador	Pastaza	Mera, CR Ankaku, Llanganates NP, 2350 m.	-1.279	-78.078
P. inusitatus	QCAZ46300	SC29374	Ecuador	Pastaza	Mera, CR Ankaku, Llanganates NP, 1668 m.	-1.268	-78.048
P. inusitatus	QCAZ46302	SC29557	Ecuador	Pastaza	Mera, CR Ankaku, Llanganates NP, 1668 m.	-1.279	-78.078
P. llanganati	QCAZ46140	SC29720	Ecuador	Napo	Sector La Cueva, union ríos Mulatos y Langoa, 2483 m.	-0.966	-78.223
P. llanganati	QCAZ46141	SC29722	Ecuador	Napo	Sector La Cueva, union ríos Mulatos y Langoa, 2483 m.	-0.966	-78.223
P. llanganati	QCAZ46142	SC29723	Ecuador	Napo	Sector La Cueva, union ríos Mulatos y Langoa, 2483 m.	-0.966	-78.223
P. llanganati	QCAZ46217	SC29695	Ecuador	Carchi	Montúfar, El Chamizo	-0.967	-78.248
P. llanganati	QCAZ46221	SC29721	Ecuador	Napo	Sector La Cueva, union ríos Mulatos y Langoa, 2483 m.	-0.966	-78.223
P. llanganati	QCAZ46227	SC29759	Ecuador	Napo	Carretera Salcedo-Tena, 2253 m.	-0.985	-78.193
P. roni	QCAZ59161	SC50935	Ecuador	Morona Santiago	Morona, Sangay NP, Sardinayacu, 1764 m.	-2.072	-78.216
P. roni	QCAZ59162	SC50977	Ecuador	Morona Santiago	Morona, Sangay NP, Sardinayacu, 1864 m.	-2.069	-78.22
P. roni	QCAZ59164	SC51004	Ecuador	Morona Santiago	Morona, Sangay NP, Sardinayacu, 1856 m.	-2.069	-78.22
P. roni	QCAZ58918	SC49104	Ecuador	Morona Santiago	Morona, Sangay NP, Sardinayacu	-2.055	-78.219
P. roni	QCAZ58919	SC49105	Ecuador	Morona Santiago	Morona, Sangay NP, Sardinayacu	-2.06	-78.219
P. roni	QCAZ58920	SC49108	Ecuador	Morona Santiago	Morona, Sangay NP, Sardinayacu	-2.058	-78.22
P. roni	QCAZ58921	SC49110	Ecuador	Morona Santiago	Morona, Sangay NP, Sardinayacu, 1950 m.	-2.055	-78.22
P. roni	QCAZ58922	SC49111	Ecuador	Morona Santiago	Morona, Sangay NP, Sardinayacu, 1950 m.	-2.064	-78.219
P. roni	QCAZ58923	SC49112	Ecuador	Morona Santiago	Morona, Sangay NP, Sardinayacu, 1936 m.	-2.068	-78.22
P. roni	QCAZ58924	SC49113	Ecuador	Morona Santiago	Morona, Sangay NP, Sardinayacu, 1950 m.	-2.064	-78.219
P. roni	QCAZ58925	SC49114	Ecuador	Morona Santiago	Morona, Sangay NP, Sardinayacu, 1950 m.	-2.064	-78.219
P. roni	QCAZ58926	SC49116	Ecuador	Morona Santiago	Morona, Sangay NP, Sardinayacu, 1950 m.	-2.06	-78.219
P. roni	QCAZ58928	SC49137	Ecuador	Morona Santiago	Morona, Sangay NP, Sardinayacu, 1974 m.	-2.047	-78.225
P. roni	QCAZ58929	SC49156	Ecuador	Morona Santiago	Morona, Sangay NP, Sardinayacu, 1798 m.	-2.05	-78.22
P. roni	QCAZ58935	SC49091	Ecuador	Morona Santiago	Morona, Sangay NP, Sardinayacu	-2.083	-78.206
P. roni	QCAZ58879	SC49131	Ecuador	Morona Santiago	Morona, Sangay NP, Sardinayacu	-2.075	-78.216
P. verecundus	QCAZ13445	JG237	Ecuador	Cotopaxi	Sigchos, BI Otonga (BIO), 2050 m.	-0.419	-79.003
P. verecundus	QCAZ13446	JG238	Ecuador	Cotopaxi	Sigchos, BI Otonga (BIO), 2050 m.	-0.419	-79.003
P. verecundus	QCAZ13447	JG248	Ecuador	Cotopaxi	Sigchos, BI Otonga (BIO), 2050 m.	-0.419	-79.003
P. verecundus	QCAZ13448	JG254	Ecuador	Cotopaxi	Sigchos, BI Otonga (BIO), 2100 m.	-0.419	-79.003
P. verecundus	QCAZ13449	JG257	Ecuador	Cotopaxi	Sigchos, BI Otonga (BIO), 2200 m.	-0.419	-79.003
P. verecundus	QCAZ13450	JG258	Ecuador	Cotopaxi	Sigchos, BI Otonga (BIO), 2200 m.	-0.419	-79.003
P. verecundus	QCAZ13451	JG262	Ecuador	Cotopaxi	Sigchos, BI Otonga (BIO), 2200 m.	-0.419	-79.003
P. verecundus	QCAZ13452	JG268	Ecuador	Cotopaxi	Sigchos, BI Otonga (BIO), 2100 m.	-0.419	-79.003
P. verecundus	QCAZ13453	JG271	Ecuador	Cotopaxi	Sigchos, BI Otonga (BIO), 2100 m.	-0.419	-79.003
P. verecundus	QCAZ13454	JG272	Ecuador	Cotopaxi	Sigchos, BI Otonga (BIO), 2100 m.	-0.419	-79.003
P. verecundus	QCAZ13455	JG277	Ecuador	Cotopaxi	Sigchos, BI Otonga (BIO), 2200 m.	-0.419	-79.003
P. verecundus	QCAZ13456	JG281	Ecuador	Cotopaxi	Sigchos, BI Otonga (BIO), 1950 m.	-0.419	-79.003
P. verecundus	QCAZ13457	JG282	Ecuador	Cotopaxi	Sigchos, BI Otonga (BIO), 1950 m.	-0.419	-79.003
P. verecundus	QCAZ13458	JG283	Ecuador	Cotopaxi	Sigchos, BI Otonga (BIO), 2000 m.	-0.419	-79.003
P. verecundus	QCAZ13459	JG289	Ecuador	Cotopaxi	Sigchos, BI Otonga (BIO), 2000 m.	-0.419	-79.003
P. verecundus	QCAZ13460	JG290	Ecuador	Cotopaxi	Sigchos, BI Otonga (BIO), 2050 m.	-0.419	-79.003
P. verecundus	QCAZ13461	JG291	Ecuador	Cotopaxi	Sigchos, BI Otonga (BIO), 2000 m.	-0.419	-79.003
P. verecundus	QCAZ13462	JG293	Ecuador	Cotopaxi	Sigchos, BI Otonga (BIO), 2000 m.	-0.419	-79.003
P. verecundus	QCAZ13463	JG294	Ecuador	Cotopaxi	Sigchos, BI Otonga (BIO), 2000 m.	-0.419	-79.003
P. verecundus	QCAZ13464	JG297	Ecuador	Cotopaxi	Sigchos, BI Otonga (BIO), 1980 m.	-0.419	-79.003
P. verecundus	QCAZ13465	JG298	Ecuador	Cotopaxi	Sigchos, BI Otonga (BIO), 1980 m.	-0.419	-79.003
P. yanezi	QCAZ45964	SC29566	Ecuador	Pastaza	Comunidad San Rafael, 2280 m.	-1.279	-78.078
P. yanezi	QCAZ46257	SC29817	Ecuador	Napo	Vía Salcedo- Tena, 2095 m.	-1.009	-78.188
P. yanezi	QCAZ46258	SC29818	Ecuador	Napo	Vía Salcedo- Tena, 2095 m.	-1.009	-78.188
P. yanezi	QCAZ46259	SC29819	Ecuador	Napo	Vía Salcedo- Tena, 2095 m.	-1.009	-78.188
